# Supplementary material for: A dual mechanism of action of AT-527 against SARS-CoV-2 polymerase
Source: Nat Commun. 2022 Feb 2;13:621. doi: 10.1038/s41467-022-28113-1 (PMC8810794; doi:10.1038/s41467-022-28113-1)
Supplement: Supplementary file 7 — Source Data [file 41467_2022_28113_MOESM7_ESM.xlsx]

## Sheet: Fig3a,b and fig S3a
	Full gel scan, and additionally data time points for Fig 3a and supplementary FigS3– AT-9010 incorporation in presence and absence of GTP
	Left part of gel is right panel of 3a (I.e 0, 50 and 250 uM AT-9010 over time).
	Right part of gel is AT-9010 incorporation in the absence of GTP (0, 10, 50, 250, 250 uM AT-9010) – as shown in supplementary data FigS3
	Full gel scan, and additionally data time points for Fig 3b– STP incorporation in presence and absence of GTP
	Final 4 lanes show STP incorporation
	Raw data – as analysed by ImageQuant software
	background minmimum profile												Position 11					Position 14					Position 17
												total 200 nM	discrimination of AT9010 = (sum(14 to final)*concentration factor)					discrimination of AT9010 = (sum(17 to final)*concentration factor)					discrimination of AT9010 = final product*concentration factor)
		RNA used				Band No	Volume	Vol+BkGnd	Area	Sum	Fraction	nM	nM	divided by band 11	average	STDEV	percentage	nM	divided by band 14	average	STDEV	percentage	nM	divided by band 17
	Lane 1	SP10/ST20-G	SARS CoV-2	50 µM AT	1 min	20	9.01604e+06	1.04477e+07	9656	1.66538e+08	0.054138	10.8276	35.7594	4.27527	5.05441	0.526022	10.4072	30.0275	5.23866	5.09387	0.190725	3.74421	24.4949	4.42737
						19	1.13806e+07	1.25299e+07	7752		0.0683363	13.6673
						17	4.60694e+06	5.51432e+06	6120		0.027663	5.5326											5.5326
						14	4.77289e+06	5.55929e+06	5304		0.0286595	5.73189						5.73189
						11	6.96481e+06	7.8117e+06	5712		0.0418211	8.36423	8.36423
						P10	1.29797e+08	1.31753e+08	13192		0.779382	155.876
	Lane 2				5 min	20	3.66041e+07	3.85753e+07	12920	1.24694e+08	0.293551	58.7101	123.905	5.39307				104.104	5.25748				84.4492	4.2966
						19	1.60476e+07	1.77075e+07	10880		0.128695	25.7391
						17	1.22543e+07	1.36652e+07	9248		0.0982744	19.6549											19.6549
						14	1.23454e+07	1.35281e+07	7752		0.0990056	19.8011						19.8011
						11	1.43242e+07	1.54862e+07	7616		0.114874	22.9749	22.9749
						P10	3.31187e+07	3.45504e+07	9384		0.2656	53.1199
	Lane 3				10 min	20	3.90615e+07	4.10911e+07	13464	8.78905e+07	0.444434	88.8867	152.599	5.34998				127.263	5.02286				101.569	3.95298
						19	5.57305e+06	7.37715e+06	11968		0.063409	12.6818
						17	1.12914e+07	1.27264e+07	9520		0.128471	25.6941											25.6941
						14	1.11343e+07	1.23438e+07	8024		0.126683	25.3367						25.3367
						11	1.25347e+07	1.37032e+07	7752		0.142617	28.5234	28.5234
						P10	8.29567e+06	9.40273e+06	7344		0.0943864	18.8773
	Lane 4				15 min	20	2.3082e+07	2.50602e+07	13600	5.1324e+07	0.449732	89.9463	152.701	5.1993				126.627	4.85649				99.2926	3.63246
						19	2.39846e+06	4.13923e+06	11968		0.0467317	9.34635
						17	7.01465e+06	8.30045e+06	8840		0.136674	27.3348											27.3348
						14	6.69108e+06	7.83841e+06	7888		0.130369	26.0739						26.0739
						11	7.53682e+06	8.66437e+06	7752		0.146848	29.3696	29.3696
						P10	4.60097e+06	5.66917e+06	7344		0.0896456	17.9291
															average	STDEV	percentage			average	STDEV	percentage
	Lane 5			250 µM AT	1 min	20	3.98074e+06	5.4866e+06	10500	1.27025e+08	0.0313383	6.26766	32.5626	7.0173	6.78681	0.160215	2.36068	19.0392	7.03937	6.33228	0.473426	7.47639	10.0072	5.53982
						19	2.37506e+06	3.70021e+06	9240		0.0186976	3.73951
						17	5.73646e+06	6.82068e+06	7560		0.0451602	9.03203											9.03203
						14	8.58902e+06	9.51262e+06	6440		0.0676169	13.5234						13.5234
						11	1.47359e+07	1.57599e+07	7140		0.116008	23.2017	23.2017
						P10	9.16076e+07	9.34347e+07	12740		0.721179	144.236
	Lane 6				5 min	20	8.42888e+06	9.87171e+06	9800	1.09743e+08	0.0768055	15.3611	85.0102	6.67659				46.9146	6.15747				20.6302	3.92444
						19	2.89126e+06	3.94246e+06	7140		0.0263457	5.26913
						17	1.44226e+07	1.5783e+07	9240		0.131422	26.2843											26.2843
						14	2.09037e+07	2.20992e+07	8120		0.190478	38.0956						38.0956
						11	3.49328e+07	3.64169e+07	10080		0.318314	63.6629	63.6629
						P10	2.81639e+07	2.95243e+07	9240		0.256635	51.3269
	Lane 7				10 min	20	8.95476e+06	1.04288e+07	10080	9.28202e+07	0.0964742	19.2948	103.573	6.77412				56.8175	6.076				23.8721	3.62298
						19	2.12431e+06	3.41413e+06	8820		0.0228863	4.57725
						17	1.529e+07	1.66412e+07	9240		0.164727	32.9454											32.9454
						14	2.16994e+07	2.29073e+07	8260		0.233778	46.7557						46.7557
						11	3.54795e+07	3.69536e+07	10080		0.382239	76.4478	76.4478
						P10	9.2723e+06	1.03574e+07	7420		0.0998953	19.9791
	Lane 8				15 min	20	7.77495e+06	9.20583e+06	9800	8.13401e+07	0.0955857	19.1171	106.649	6.67923				58.4189	6.05627				22.2132	3.06764
						19	1.25918e+06	2.38344e+06	7700		0.0154804	3.09608
						17	1.47249e+07	1.61558e+07	9800		0.181028	36.2057											36.2057
						14	1.96152e+07	2.07599e+07	7840		0.24115	48.2301						48.2301
						11	3.24695e+07	3.39003e+07	9800		0.399181	79.8363	79.8363
						P10	5.49646e+06	6.51851e+06	7000		0.0675737	13.5147
															average	STDEV	percentage			average	STDEV	percentage
	Lane 9	SP10/ST20-G	SARS CoV-1	50 µM AT	1 min	20	4.14471e+06	5.72127e+06	11218	1.3616e+08	0.0304401	6.08802	16.4865	2.49099	4.5715	1.40727	30.7836	13.1018	3.87093	5.49993	1.08605	19.7466	10.6077	4.25305
						19	3.07697e+06	4.2544e+06	8378		0.0225983	4.51965
						17	1.698e+06	3.11491e+06	10082		0.0124707	2.49414											2.49414
						14	2.30427e+06	3.9407e+06	11644		0.0169233	3.38466						3.38466
						11	4.50582e+06	5.90276e+06	9940		0.0330922	6.61844	6.61844
						P10	1.2043e+08	1.22326e+08	13490		0.884475	176.895
	Lane 10				5 min	20	1.32531e+07	1.49852e+07	12354	9.68761e+07	0.136805	27.3609	54.2046	4.93104				46.5172	6.05107				38.1932	4.58832
						19	5.24695e+06	6.30215e+06	7526		0.0541615	10.8323
						17	4.03198e+06	5.1469e+06	7952		0.04162	8.324											8.324
						14	3.72364e+06	4.61956e+06	6390		0.0384372	7.68743						7.68743
						11	5.32457e+06	6.2404e+06	6532		0.0549627	10.9925	10.9925
						P10	6.52958e+07	6.7008e+07	12212		0.674014	134.803
	Lane 11				10 min	20	1.95057e+07	2.15498e+07	14768	8.19679e+07	0.237968	47.5936	86.7701	5.46794				74.4229	6.02752				61.2765	4.6611
						19	5.60781e+06	6.76741e+06	8378		0.0684147	13.6829
						17	5.3879e+06	6.60647e+06	8804		0.0657319	13.1464											13.1464
						14	5.06036e+06	6.1217e+06	7668		0.0617359	12.3472						12.3472
						11	6.50369e+06	7.52572e+06	7384		0.0793444	15.8689	15.8689
						P10	3.99024e+07	4.13568e+07	10508		0.486805	97.361
	Lane 12				15 min	20	1.38058e+07	1.57383e+07	14484	5.58699e+07	0.247107	49.4214	89.1426	5.39604				76.4986	6.05018				63.0382	4.68324
						19	3.80384e+06	5.14897e+06	10082		0.068084	13.6168
						17	3.76015e+06	4915824	8662		0.0673019	13.4604											13.4604
						14	3.5321e+06	4.53621e+06	7526		0.0632201	12.644						12.644
						11	4.61486e+06	5600020	7384		0.0826001	16.52	16.52
						P10	2.63531e+07	2.75656e+07	9088		0.471687	94.3374
															average	STDEV	percentage			average	STDEV	percentage
	Lane 13			250 µM AT	1 min	20	1.59724e+06	3.14472e+06	11534	1.44685e+08	0.0110394	2.20788	12.2506	6.84573	7.45906	0.451951	6.05909	7.36373	7.53421	7.97371	0.306867	3.84849	3.9112	5.66426
						19	1.23223e+06	2.54464e+06	9782		0.0085166	1.70332
						17	2.49765e+06	3.9276e+06	10658		0.0172626	3.45253											3.45253
						14	3.53529e+06	4.65182e+06	8322		0.0244343	4.88686						4.88686
						11	6.47295e+06	7.25648e+06	5840		0.0447381	8.94761	8.94761
						P10	1.2935e+08	1.3125e+08	14162		0.894009	178.802
	Lane 14				5 min	20	4.59284e+06	6.20791e+06	12118	1.18323e+08	0.0388163	7.76326	36.2461	7.39736				22.3211	8.01471				11.5819	5.39239
						19	2.25916e+06	3.17372e+06	6862		0.0190933	3.81865
						17	6.35341e+06	7.46255e+06	8322		0.0536957	10.7391											10.7391
						14	8.23824e+06	9.1528e+06	6862		0.0696253	13.9251						13.9251
						11	1.44941e+07	1.54865e+07	7446		0.122497	24.4993	24.4993
						P10	8.23848e+07	8.40971e+07	12848		0.696273	139.255
	Lane 15				10 min	20	5.09828e+06	6.60471e+06	11534	8.6304e+07	0.0590735	11.8147	56.4094	7.8464				35.1023	8.23722				17.6667	5.06625
						19	2.52524e+06	3.63123e+06	8468		0.0292598	5.85196
						17	7.52383e+06	8.7633e+06	9490		0.0871783	17.4357											17.4357
						14	9.19445e+06	1.01479e+07	7300		0.106536	21.3071						21.3071
						11	1.55114e+07	1.65411e+07	7884		0.17973	35.9461	35.9461
						P10	4.64507e+07	4.79381e+07	11388		0.538223	107.645
	Lane 16				15 min	20	3.80506e+06	5.21994e+06	11242	6.40528e+07	0.059405	11.881	57.8552	7.74676				35.7878	8.10872				17.3079	4.68289
						19	1.73803e+06	2.84053e+06	8760		0.0271343	5.42686
						17	5.91844e+06	7.09444e+06	9344		0.0923994	18.4799											18.4799
						14	7.06741e+06	7.94941e+06	7008		0.110337	22.0675						22.0675
						11	1.19592e+07	1.29514e+07	7884		0.186708	37.3416	37.3416
						P10	3.35647e+07	3.48509e+07	10220		0.524016	104.803
																		Position 14					Position 17
																		discrimination of AT9010 = (sum(17 to final)*concentration factor)					discrimination of AT9010 = final product*concentration factor)
																		nM	divided by band 14	average	STDEV	percentage	nM	divided by band 17
	Lane 17	SP10/ST20	SARS CoV-2	50 µM AT	1 min	20	9.21841e+06	10003026	6336	1.77806e+08	0.0518453	10.3691						17.0118	8.07744	11.5472	2.48431	21.5143	15.1733	8.25291
						19	4.27109e+06	5.0022e+06	5904		0.0240211	4.80421
						17	1.63451e+06	2.13381e+06	4032		0.00919269	1.83854											1.83854
						14	1.87238e+06	2.85314e+06	7920		0.0105305	2.10609						2.10609
						P10	1.6081e+08	1.62593e+08	14400		0.90441	180.882
	Lane 18				5 min	20	2.42989e+07	2.54821e+07	9504	1.2366e+08	0.196499	39.2997						58.8184	13.9841				51.8954	7.49603
						19	7.78787e+06	8.72008e+06	7488		0.0629783	12.5957
						17	4.28051e+06	5.01552e+06	5904		0.0346153	6.92305											6.92305
						14	2.60063e+06	3.26393e+06	5328		0.0210305	4.20611						4.20611
						P10	8.46916e+07	8.6323e+07	13104		0.684877	136.975
	Lane 19				10 min	20	3.9717e+07	4.11575e+07	11376	1.31731e+08	0.3015	60.3001						86.3404	12.0175				76.1171	7.4454
						19	1.04179e+07	1.14208e+07	7920		0.0790849	15.817
						17	6.73368e+06	7.49951e+06	6048		0.0511168	10.2234											10.2234
						14	4.73214e+06	5.58913e+06	6768		0.0359227	7.18454						7.18454
						P10	7.01304e+07	7.16985e+07	12384		0.532375	106.475
	Lane 20				15 min	20	3.41959e+07	3.55837e+07	11232	1.0481e+08	0.326266	65.2532						92.0872	12.1099				80.8536	7.19746
						19	8.17536e+06	9.18951e+06	8208		0.0780018	15.6004
						17	5.88698e+06	6.65204e+06	6192		0.0561682	11.2336											11.2336
						14	3.98502e+06	4.80346e+06	6624		0.0380214	7.60428						7.60428
						P10	5.25666e+07	5.40078e+07	11664		0.501543	100.309
	Lane 21			250 µM AT	1 min	20	4.38607e+06	5.37391e+06	8064	2.50418e+08	0.017515	3.503						12.4321	16.1883	16.2306	1.5371	9.47033	7.65958	8.0246
						19	5.20441e+06	5.83945e+06	5184		0.0207829	4.15658
						17	5.97567e+06	6.57543e+06	4896		0.0238628	4.77256											4.77256
						14	4.80786e+06	5.3547e+06	4464		0.0191993	3.83987						3.83987
						P10	2.30044e+08	2.31808e+08	14400		0.91864	183.728
	Lane 22				5 min	20	1.3539e+07	1.44455e+07	7056	1.84261e+08	0.0734771	14.6954						42.5941	14.9422				24.6816	6.88946
						19	9.20032e+06	1.00883e+07	6912		0.0499308	9.98616
						17	1.6503e+07	1.74465e+07	7344		0.0895628	17.9126											17.9126
						14	1.31313e+07	1.39638e+07	6480		0.0712648	14.253						14.253
						P10	1.31888e+08	1.33682e+08	13968		0.715765	143.153
	Lane 23				10 min	20	1.67202e+07	1.7806e+07	8496	1.38118e+08	0.121058	24.2115						61.45	15.3893				35.8186	6.98724
						19	8.01569e+06	9.00947e+06	7776		0.0580351	11.607
						17	1.77008e+07	1.86578e+07	7488		0.128157	25.6314											25.6314
						14	1.37877e+07	1.46343e+07	6624		0.0998259	19.9652						19.9652
						P10	8.18934e+07	8.34945e+07	12528		0.592924	118.585
	Lane 24				15 min	20	1.10131e+07	1.22193e+07	10224	8.37017e+07	0.131575	26.315						59.3551	18.4028				37.4878	8.57169
						19	4.67592e+06	5.74625e+06	9072		0.0558641	11.1728
						17	9.15163e+06	9.76325e+06	5184		0.109336	21.8672											21.8672
						14	6.74914e+06	7.30979e+06	4752		0.0806332	16.1266						16.1266
						P10	5.21119e+07	5.33352e+07	10368		0.622591	124.518
						2
	Lane 25	SP10/ST20	SARS CoV-1	50 µM AT	1 min	20	4.24272e+06	4.85972e+06	5382	1.43274e+08	0.0296126	5.92251						13.0439	6.40028	8.51145	1.78332	20.952	11.4222	7.04317
						19	3.93979e+06	4.55679e+06	5382		0.0274982	5.49964
						17	1.16177e+06	1.5731e+06	3588		0.00810868	1.62174											1.62174
						14	1.45998e+06	2.14026e+06	5934		0.0101901	2.03802						2.03802
						P10	1.3247e+08	1.34005e+08	13386		0.92459	184.918
	Lane 26				5 min	20	2.23406e+07	2.33958e+07	8832	1.2221e+08	0.182806	36.5611						63.1238	10.6461				54.7698	6.55613
						19	1.11264e+07	1.20662e+07	7866		0.0910436	18.2087
						17	5.10469e+06	5.79713e+06	5796		0.0417699	8.35399											8.35399
						14	3.6231e+06	4.26608e+06	5382		0.0296466	5.92932						5.92932
						P10	8.00149e+07	8.14987e+07	12420		0.654734	130.947
	Lane 27				10 min	20	2.94894e+07	3.06643e+07	9936	9.01789e+07	0.32701	65.4019						102.319	7.98648				88.2508	6.27314
						19	1.03024e+07	1.12979e+07	8418		0.114244	22.8489
						17	6.34321e+06	7.07754e+06	6210		0.0703403	14.0681											14.0681
						14	5.77664e+06	6.8047e+06	8694		0.0640576	12.8115						12.8115
						P10	3.82672e+07	3.94748e+07	10212		0.424348	84.8696
	Lane 28				15 min	20	2.7793e+07	2.89572e+07	10212	7.03263e+07	0.3952	79.0401						115.737	9.01298				100.67	6.68132
						19	7.60579e+06	8.56546e+06	8418		0.10815	21.63
						17	5.29817e+06	5.97466e+06	5934		0.0753369	15.0674											15.0674
						14	4.51537e+06	5.49077e+06	8556		0.064206	12.8412						12.8412
						P10	2.5114e+07	2.60894e+07	8556		0.357107	71.4213
	Lane 29			250 µM AT	1 min	20	2.58265e+06	3.29318e+06	6110	1.87736e+08	0.0137568	2.75137						11.2	11.46	11.7828	0.76492	6.49182	6.47348	6.84803
						19	3.49388e+06	4.20441e+06	6110		0.0186106	3.72212
						17	4.4367e+06	4.96582e+06	4550		0.0236327	4.72653											4.72653
						14	4.58694e+06	5.10094e+06	4420		0.0244329	4.88658						4.88658
						P10	1.72636e+08	1.74178e+08	13260		0.919567	183.913
	Lane 30				5 min	20	9.51751e+06	1.02779e+07	6240	1.40775e+08	0.0676081	13.5216						44.0895	11.0839				23.6414	5.78083
						19	7.12304e+06	7.86762e+06	6110		0.0505988	10.1198
						17	1.43929e+07	1.51691e+07	6370		0.10224	20.4481											20.4481
						14	1.39993e+07	1.47598e+07	6240		0.0994449	19.889						19.889
						P10	9.57421e+07	9.72154e+07	12090		0.680108	136.022
	Lane 31				10 min	20	1.29686e+07	1.38208e+07	7150	1.01223e+08	0.128119	25.6238						75.2935	11.7278				39.9815	5.66119
						19	7.26667e+06	8.10339e+06	7020		0.0717888	14.3578
						17	1.78719e+07	1.87241e+07	7150		0.17656	35.312											35.312
						14	1.62465e+07	1.70677e+07	6890		0.160502	32.1005						32.1005
						P10	4.68692e+07	4.81243e+07	10530		0.46303	92.606
	Lane 32				15 min	20	1.08831e+07	1.17815e+07	8060	7.13366e+07	0.152559	30.5119						83.31	12.8596				45.3683	5.97867
						19	5.29902e+06	6.15403e+06	7670		0.0742819	14.8564
						17	1.35332e+07	1.42578e+07	6500		0.189709	37.9418											37.9418
						14	1.15537e+07	1.22928e+07	6630		0.16196	32.392						32.392
	6060					P10	3.00676e+07	3.1082e+07	9100		0.42149	84.2979
	Conclusion:	270521
	SP10/ST20-G					SARS CoV-2				SARS CoV-1
	fold discrimination of AT9010 (versus GTP) over all time points					average	STDEV	percentage		average	STDEV	percentage
	Position 11
	50 µM AT9010 to 50 µM GTP					5.05441	0.526022	10.4072		4.5715	1.40727	30.7836
	250 µM AT9010 to 50 µM GTP (conc diff considered)					6.78681	0.160215	2.36068		7.45906	0.451951	6.05909
	Position 14
	50 µM AT9010 to 50 µM GTP					5.09387	0.190725	3.74421		5.49993	1.08605	19.7466
	250 µM AT9010 to 50 µM GTP (conc diff considered)					6.33228	0.473426	7.47639		7.97371	0.306867	3.84849
	Position 17
	50 µM AT9010 to 50 µM GTP					4.07736	0.35776	8.77432		4.54643	0.199746	4.39346
	250 µM AT9010 to 50 µM GTP (conc diff considered)					4.03872	1.06179	26.2903		5.20145	0.423411	8.14026
					average	5.23057	1.13453			5.87535	1.48138
	SP10/ST20					SARS CoV-2				SARS CoV-1
	fold discrimination of AT9010 (versus GTP) over all time points					average	STDEV	percentage		average	STDEV	percentage
	Position 14
	50 µM AT9010 to 50 µM GTP					11.5472	2.48431	21.5143		8.51145	1.78332	20.952
	250 µM AT9010 to 50 µM GTP (conc diff considered)					16.2306	1.5371	9.47033		11.7828	0.76492	6.49182
	Position 17
	50 µM AT9010 to 50 µM GTP					7.59795	0.455713	5.99785		6.63844	0.319304	4.80992
	250 µM AT9010 to 50 µM GTP (conc diff considered)					7.61825	0.817206	10.727		6.06718	0.536776	8.84721
						10.7485	4.09944			8.24997	2.57624
		Conclusion:
		Discrimination of AT9010 against GTP is on average 5.5 for all positions of SP10/ST20-G (three positions, four time points considered for each position)
		There is no difference between SARS CoV-2 and SARS CoV RTC
		Discrimination of AT9010 against GTP is around 9.5 for all positions of SP10/ST20 (two positions, four time points considered for each position)
		There is no difference between SARS CoV-2 and SARS CoV RTC

## Sheet: Fig3c,d and FigS3b
	Full data for excision gel shown in Fig3c supplementary
	E191A ExoN active site mutant activiity also shown for all three samples, so order shown is following
	lanes 1-7			Pol and excision of A/G control for WT ExoN (as shown in FigS3c, left panel)
	lanes 8-11			Excision of A/G control by ExoN mutant
	lanes 12-18			Pol and excision of AT-9010 for WT ExoN (as shown in FigS3c; middle panel)
	lanes 19-22			Excision of AT-9010 by ExoN mutant
	Lanes 23-29			Pol and excision of STP for WT ExoN (as shown in FigS3c; right panel)
	Lanes 30-33			Excision of STP by ExoN mutant – lanes 19-22)
Raw data – as analysed by ImageQuant software
background minmimum profile
RNA – as shown above (hairpin shown in paper)
Replicate 1								Replicate 2
		lane	TIME	BandNo	Volume					lane	time	BandNo	Volume
Control	POLYMERISATION	1	0	1	24457738			Control	POLYMERISATION	1	0	1	143944611
			0	2	78541819								143944611
			0	3	4915430					2	2	C	125149238
			0	4	2012331					2	2	2	34765536
					109927318								159914774
		2	2	1	1061990					3	20	C	118684933
			2	2	3473485					3	20	2	18144523
			2	C	19196346								136829456
			2	4	16533774				EXON WT	4	2	C	89074116
			2	5	2991067					4	2	2	10086018
					43256662					4	2	3	36673999
		3	20	1	12461878					4	2	4	12679217
			20	2	5074582					4	2	5	13110283
			20	C	14383214					4	2	6	5447061
			20	4	5447769								167070694					Replicate 1									Replicate 2
			20	5	2886048				Lane5	5	10	C	61479175
					40253491					5	10	2	11276218					Control									Control
	EXON WT	4	2	1	16651607					5	10	3	19014706						EXON WT			E191A						EXON WT			E191A
			2	2	5518565					5	10	4	17128446						control band	total	% product	control band	total	% product				control band	total	% product	control band	total	% product
			2	C	11359996					5	10	5	28481621					20min POL**	14383214	40253491	35.7316						20min POL**	118684933	136829456	86.7393
			2	4	12917406					5	10	6	7401974					2	11359996	52957189	21.4513	11892521	54317529	21.8944			2	89074116	167070694	53.3152	101389042	161431492	62.8062
			2	5	3403516					5	10	7	11070445					12	8152408	46574338	17.5041	11839679	53968770	21.938			12	61479175	155852585	39.447	115368744	186463298	61.8721
			2	6	1613692								155852585					30	6052639	47480851	12.7475	9716744	44162407	22.0023			30	43562303	181725708	23.9715	112897220	181628018	62.1585
			2	7	1492407				Lane6	6	30	C	43562303					50	4679773	56091320	8.34313	11095277	50491270	21.9746			60	32903589	160558660	20.4932	101016941	162467312	62.1768
					52957189					6	30	2	10517776											21.9524	AVERAGE								62.2534	AVERAGE
		5	12	1	13912875					6	30	3	20817527
			12	2	4360373					6	30	4	18651800					AT9010									AT9010
			12	C	8152408					6	30	5	50453495						EXON WT			E191A						EXON WT			E191A
			12	4	2513763					6	30	6	13142145						AT9010	total	% product	AT9010	total	% product				AT9010	total	% product	AT9010	total	% product
			12	5	5058594					6	30	7	16593603					20min POL**	35324170	47693361	74.0652						20min POL**	145695803	167418329	87.025
			12	6	3074714					6	30	8	7987059					2	48302266	60992365	79.194	39465785	50364992	78.3596			2	97492447	153319833	63.5876	90442804	138573668	65.2669
			12	7	3715906								181725708					12	38229103	46289966	82.5862	30816396	38541937	79.9555			12	99390943	162765693	61.0638	105248823	163259034	64.4674
			12	8	4043989				Lane7	7	60	C	32903589					30	30492752	44356912	68.7441	36664376	45842792	79.9785			30	80094013	153431680	52.2017	99191470	153031354	64.8177
			12	9	1741716					7	60	2	8514109					50	28857387	44330661	65.0958	36162442	45885654	78.8099			60	69805424	142527396	48.9768	103475540	159921979	64.7038
					46574338					7	60	3	17259207											79.2759	AVERAGE								64.814	AVERAGE
		6	30	1	13014330					7	60	4	15397674
			30	2	3642055					7	60	5	46285863					STP									STP
			30	C	6052639					7	60	6	11868450						E191A			E191A						E191A			E191A
			30	4	3910408					7	60	7	15014643						STP	total	% product	STP	total	% product				STP	total	% product	STP	total	% product
			30	5	2565548					7	60	8	7654018					20min POL**	37354261	56918432	65.6277						20min POL**	86988410	129995389	66.9165
			30	6	2941649					7	60	9	5661107					2	25930206	39041532	66.417	31150887	46342956	67.2182			2	68340844	160505343	42.5785	68603931	138536017	49.5206
			30	7	3962254								160558660					12	18204468	35064289	51.9174	29593422	43717660	67.6921			12	48808033	170349670	28.6517	68035504	138946352	48.9653
			30	8	6797518				EXON E191A	8	2	C	101389042					30	12942357	37455693	34.5538	28737907	42708871	67.2879			30	26142020	160141954	16.3243	62837470	127232104	49.3881
			30	9	1834720					8	2	2	60042450					50	9969726	41770937	23.8676	25709138	38191972	67.3156			60	18363436	144310347	12.725	40917704	83507415	48.9989
			30	10	2759730								161431492											67.3784	AVERAGE								49.2182	AVERAGE
					47480851					9	10	C	115368744
		7	50	1	12472550					9	10	2	71094554					For each lane, band of interest (C, AT-9010 or STP) calculated as a percentage of total intensity, to control for gel loading error
			50	2	3238630								186463298					** refers to 20 min sample following polymerisation step
			50	C	4961486					10	30	C	112897220					Following polymerisation with different NTP combinations (control, AT-9010 or STP) sample split in 2 and mixed with either ExoN WT or E191A ExoN mutant. No excision by E191A observed in any situation (% product is stable of 50 min incubation).
			50	4	4679773					10	30	2	68730798
			50	5	7856378								181628018
			50	6	2892608					11	60	C	101016941
			50	7	3603900					11	60	2	61450371
			50	8	9107086								162467312											calculated excision based on average of exon E191A controls
			50	9	2436887			AT-9010	POLYMERISATION	12	0	1	163502642											time (mins)	control		AT9010		STP
			50	10	3394165								163502642											0	100	100	100	100	100	100	Average of the E191A % product was used to relativise raw data as 100% start point
			50	11	1447857					13	2	1	138910435											2	97.72	85.6423	99.9	98.1079	98.57	86.5097
					56091320					13	2	2	30019934											12	79.74	63.3652	104.18	94.214	77.05	58.2135
	Exon E191A	8	2	1	17444722								168930369											30	58.07	38.5063	86.72	80.5409	51.28	33.1671
			2	2	5562735					14	20	AT-9010	145695803											50	38.01		82.11		35.42
			2	C	11892521					14	20	2	21722526											60		32.919		75.5653		25.8542
			2	4	15850191								167418329
			2	5	3567360				EXON WT	15	2	AT-9010	97492447
					54317529					15	2	2	46020852
		9	12	1	17163758					15	2	3	5515543
			12	2	5535872					15	2	4	4290991
			12	C	11839679								153319833
			12	4	15816240					16	10	AT-9010	99390943
			12	5	3613221					16	10	2	40018029
					53968770					16	10	3	12458216
		10	30	1	13926295					16	10	4	10898505
			30	2	4536255								162765693
			30	C	9716744					17	30	AT-9010	80094013
			30	4	12932170					17	30	2	25058834
			30	5	3050943					17	30	3	16553913
					44162407					17	30	4	19012800
		11	50	1	15804552					17	30	5	5058966
			50	2	5113271					17	30	6	7653154
			50	C	11095277								153431680
			50	4	14941164					18	60	AT-9010	69805424
			50	5	3537006					18	60	2	20147394
					50491270					18	60	3	16246062
A/AT9010/U	POLYMERISATION	12	0	1	23262275					18	60	4	21171831
			0	2	16313749					18	60	5	5656111
			0	3	145565383					18	60	6	9500574
			0	4	10226122								142527396
			0	5	3423035				EXON E191A	19	2	AT-9010	90442804
			0	6	1727147					19	2	2	48130864
					200517711								138573668
		13	20	AT9010	35324170					20	10	AT-9010	105248823
			20	2	8440490					20	10	2	58010211
			20	3	3928701								163259034
					47693361					21	30	AT-9010	99191470
		14	2	AT9010	42616367					21	30	2	53839884
			2	2	20751315								153031354
			2	3	5301079					22	60	AT-9010	103475540
					68668761					22	60	2	56446439
	EXON WT	15	2	AT9010	48302266								159921979
			2	2	7796457			STP	POLYMERISATION	23	0	1	122042915
			2	3	4893642								122042915
					60992365				Lane24	24	2	1	19254540
		16	12	AT9010	38229103					24	2	2	65485441
			12	2	4828452					24	2	3	13010753
			12	3	3232411					24	2	4	52000332
					46289966								149751066
		17	30	AT9010	30492752				Lane25	25	20	1	23180105
			30	2	3126594					25	20	STP	86988410
			30	3	4123343					25	20	3	19826874
			30	4	3290378								129995389
			30	5	1615825				EXON WT	26	2	1	17867240
			30	6	1708020					26	2	STP	68340844
					44356912					26	2	3	15602418
		18	50	AT9010	28857387					26	2	4	38286475
			50	2	3689250					26	2	5	10428246
			50	3	3650111					26	2	6	9980120
			50	4	3298362								160505343
			50	5	2319085				Lane27	27	10	1	14132059
			50	6	2516466					27	10	STP	48808033
					44330661					27	10	3	28923011
	EXON E191A	19	2	AT9010	39465785					27	10	4	20572875
			2	2	6809630					27	10	5	15813116
			2	3	4089577					27	10	6	24886144
					50364992					27	10	7	6225732
		20	12	AT9010	30816396					27	10	8	10988700
			12	2	4591468								170349670
			12	3	3134073				Lane28	28	30	1	9016023
					38541937					28	30	STP	26142020
		21	30	AT9010	36664376					28	30	3	30122755
			30	2	5414350					28	30	4	7677169
			30	3	3764066					28	30	5	13455947
					45842792					28	30	6	13880409
		22	50	AT9010	36162442					28	30	7	35203962
			50	2	5960166					28	30	8	9109452
			50	3	3763046					28	30	9	15534217
					45885654								160141954
A/GTP/STP/C	POLYMERISATION	23	0	1	48886405				Lane29	29	60	1	7311006
			0	2	153266888					29	60	STP	18363436
			0	3	10358467					29	60	3	25304697
			0	4	3542130					29	60	4	7013383
			0	5	1766178					29	60	5	11974519
					217820068					29	60	6	11492196
		24	2	1	2685111					29	60	7	33519072
			2	STP	17263413					29	60	8	8608999
			2	3	3447764					29	60	9	14859799
			2	4	15574174					29	60	10	5863240
			2	5	3503845								144310347
					42474307				EXON E191A	30	2	1	17206733
		25	20	1	3975715					30	2	STP	68603931
			20	STP	37354261					30	2	3	52725353
			20	3	2500460								138536017
			20	4	9045413				Lane31	31	10	1	17086346
			20	5	4042583					31	10	STP	68035504
					56918432					31	10	3	53824502
	EXON WT	26	2	1	2896738								138946352
			2	STP	25930206				Lane32	32	30	1	15544352
			2	3	2715044					32	30	STP	62837470
			2	4	4744732					32	30	3	48850282
			2	5	2754812								127232104
					39041532				Lane33	33	60	1	9560318
		27	12	1	2158344					33	60	STP	40917704
			12	STP	18204468					33	60	3	33029393
			12	3	5650767
			12	4	2478372
			12	5	2392682
			12	6	1822320
			12	7	2357336
					35064289
		28	30	1	1993298
			30	STP	12942357
			30	3	8389272
			30	4	2397810
			30	5	2669915
			30	6	2636207
			30	7	4345971
			30	8	2080863
					37455693
		29	50	1	1576155
			50	STP	9969726
			50	3	10448616
			50	4	2711597
			50	5	2649882
			50	6	3189804
			50	7	6342044
			50	8	1905031
			50	9	2978082
					41770937
	EXON E191A	30	2	1	3489329
			2	STP	31150887
			2	3	2192096
			2	4	6521867
			2	5	2988777
					46342956
		31	12	1	3299423
			12	STP	29593422
			12	3	1941871
			12	4	5968943
			12	5	2914001
					43717660
		32	30	1	3259377
			30	STP	28737907
			30	3	1905143
			30	4	6022409
			30	5	2784035
					42708871
		33	50	1	2891344
			50	STP	25709138
			50	3	1717905
			50	4	5289071
			50	5	2584514
					38191972

## Sheet: FigS4 
		triphosphate		diphosphate		monophosphate
		retention time	% area	retention time	% area	retention time	% area
	Buffer control	28.046	82.09	22.021	15.02	12.147	2.89
	control (-) nsp12	28.073	79.73	22.013	17.01	12.056	3.27
	SARS-CoV-2 WT	28.181	46.26	21.973	40.13	11.804	13.61
	SARS-CoV-1 WT	28.178	32.53	21.976	43	11.837	24.47
	SARS-CoV-1 K73A	28.165	51.46	21.988	18.49	11.972	30.05
	SARS-CoV-1 SAA	28.251	30.59	21.97	46.16	11.907	23.22
	Chromatogram of peaks, absorbance spectrum at A260 and table of retention time and calculated % area under the curve for tri- di and mono- phosphates peaks following injection on HPLC
	Control – AT-9010 buffer											Control – AT-9010 buffer, no enzyme control
															AT-9010		STP
	AT-9010 CoV-2- WT											AT-9010 CoV-1- WT			R1	R2	R1	R2	**reaction
															612899	773369	680109	750083
															499525	539383	450900	478523
															308981	358089	273288	275011
															165977	184132	124322	135301
															65632.9	67058.3	46020.8	52230
															27416.1	27181.3	16763.8	21079.3
															9013.85	13154.9	5846.54	7357.31
															R1	R2	R1	R2
															#DIV/0!	#DIV/0!	#DIV/0!	#DIV/0!
															#DIV/0!	#DIV/0!	#DIV/0!	#DIV/0!
															#DIV/0!	#DIV/0!	#DIV/0!	#DIV/0!
															#DIV/0!	#DIV/0!	#DIV/0!	#DIV/0!
															#DIV/0!	#DIV/0!	#DIV/0!	#DIV/0!
															#DIV/0!	#DIV/0!	#DIV/0!	#DIV/0!
															#DIV/0!	#DIV/0!	#DIV/0!	#DIV/0!
	AT-9010 CoV-1- NiRAN mutant											AT-9010 CoV-1- RdRp mutant

## Sheet: FigS6a,b
	SDS coommassie and radiolabelled gels for UMPylation inhibiton assays (same gel stained following exposure)
	Nsp12 + nsp8 in presence of increasing concentrations of AT-9010 (left) and STP (right)										Nsp12 + nsp9 in presence of increasing concentrations of AT-9010 (left) and STP (right)												Nsp12 + nsp9 in presence of increasing concentrations of AT-9010 (left) and STP (right)
											CoV-2												CoV-1
Volume data, measured from intensity following exposure of gels using imageQuant software
																								nsp9 inhibiition data, SARS-CoV
	nsp8 inhibition data, CoV-1										nsp9 inhibiition data, CoV-2
																								AT-9010		STP
		AT-9010			STP						inhibitor	AT-9010				STP								R1	R2	R1	R2	**reaction
		R1	R2	R3	R1	R2	R3				conc inhibitor	R1	R2	R3	R4	R1	R2	R3	R4					612899	773369	680109	750083
	0	63587258	53842921	46530048	37880287	61092653	47811152				0	79912370	5.73299e+07	360701	592783	64354383	56798141	646665	661874					499525	539383	450900	478523
	0.555556	31681595	38522403	44875443	33437510	72434030	54476682				0.56	60518535	20413113	247572	252287	47224223	50132939	365914	357455					308981	358089	273288	275011
	1.66667	14075285	17462570	22629740	17067629	53859155	41139130				1.67	46469493	34206735	112055	135121	30250001	26764735	218367	165257					165977	184132	124322	135301
	5	4344855	5750807	9987640	12210096	34024466	21244045				5	25301424	20089202	50902.7	48493.3	17638162	19677888	93089	84478.7					65632.9	67058.3	46020.8	52230
	15	1685398	1942708	3490278	5833698	16130438	12537449				15	11675904	9304042	395233	579214	6735747	7683886	33966.6	26172.8					27416.1	27181.3	16763.8	21079.3
	45	584307	1445692	1275002	2107690	6725198	4858495				45	3752068	3726219	18235.1	12951.9	2254894	2475016	10597.1	12296.6					9013.85	13154.9	5846.54	7357.31
	135	not run		1460950	not run		1733968				135	3152473	1645631	6716.59	5544.41	918330	987330	3788.22	4925.5
														two point excluded as clear outliers – sample loading error
		AT-9010			STP
		R1	R2	R3	R1	R2	R3					AT-9010				STP								R1	R2	R1	R2
	0	100	100	100	100	100	100					R1	R2	R3	R4	R1	R2	R3	R4					88.4243	111.576	98.1209	108.216
	0.555556	49.8238	71.5459	96.444	88.2715	118.564	113.941				0	123.706	88.7478	63.7837	104.824	99.6218	87.9246	114.352	117.041					72.0676	77.8181	65.0524	69.0376
	1.66667	22.1354	32.4324	48.6347	45.0568	88.1598	86.0451				0.56	93.6838	31.5999	43.7789	44.6126	73.104	77.6067	64.7055	63.2098					44.5774	51.6623	39.4279	39.6765
	5	6.8329	10.6807	21.4649	32.2334	55.6932	44.4332				1.67	71.9356	52.9527	19.8151	23.8939	46.8276	41.4323	38.6144	29.2229					23.9459	26.5651	17.9362	19.5202
	15	2.65053	3.6081	7.50113	15.4004	26.4032	26.2229				5	39.1671	31.0985	9.00127	8.57521	27.3042	30.4617	16.4612	14.9386					9.46901	9.67466	6.63953	7.53535
	45	0.918906	2.68502	2.74017	5.56408	11.0082	10.1618				15	18.0745	14.4028			10.4271	11.8948	6.00641	4.62821					3.95539	3.92151	2.41855	3.04115
	135	not run		3.1398	not run		3.6267				45	5.80827	5.76826	3.22457	2.29032	3.49062	3.83137	1.87391	2.17445					1.30045	1.89789	0.843494	1.06146
											135	4.88009	2.54747	1.18771	0.980434	1.42159	1.52841	0.669882	0.87099
											** R1 / R2 are technical replicates using same inhibitor dilutions, and same batch of radioactivity (but with separate enzyme prep, mastermix prep, addition of inhibtiors etc). Gels exposed for same amount of time. Same is true for R3 and R4. Therefore intensity values for no inhibitor control (‘0’) for R1/R2 and R3/R4 for both AT-9010 and STP (n=4) should be the same, and shows true experimental…

## Sheet: FigS6d
Nsp12 CoV-1 WT																							Nsp12 CoV-2 WT																							Nsp12 CoV-1 K73A
Temperature (°C)	Nsp12 WT	Nsp12 WT	Nsp12 WT	+ ATP	+ ATP	+ ATP	+ CTP	+ CTP	+ CTP	+ UTP	+ UTP	+ UTP	+ GTP	+ GTP	+ GTP	+ AT-9010	+ AT-9010	+ AT-9010	+ STP	+ STP	+ STP		Temperature (°C)	Nsp12 WT	Nsp12 WT	Nsp12 WT	+ ATP	+ ATP	+ ATP	+ CTP	+ CTP	+ CTP	+ UTP	+ UTP	+ UTP	+ GTP	+ GTP	+ GTP	+ AT-9010	+ AT-9010	+ AT-9010	+ STP	+ STP	+ STP		Temperature (°C)	Nsp12 K73A	Nsp12 K73A	Nsp12 K73A
20	5875.05	5055.02	4676.09	6039.55	5144.91	4453.07	5461.23	5320.29	4436.62	5988.82	5182.1	4757.77	5871.71	5041.57	4406.52	5990.64	5103.07	4336.67	6030.25	5051.82	4625.81		20	6382.09	6348.05	5831.1	5900.86	6204.38	5236.29	6362.44	6705.62	5680.02	6224.14	6170.96	5541.42	6260.1	6475.69	5668.09	6857.81	6688.04	5286.84	6988.77	6816.04	6289.53		20	4678.19	4878.91	4614.37
20.5	5803.39	5002.03	4654.2	5965.85	5095.46	4440.78	5400.32	5266.2	4425.18	5911.59	5134.93	4757.63	5796.17	4998.84	4392.82	5900.61	5066.46	4323.57	5948.35	5008.24	4608.33		20.5	6288.73	6249.37	5726.07	5812.98	6121.96	5172.73	6272.93	6604.18	5608.54	6124.61	6077.03	5473.55	6169.26	6382.77	5578.69	6763.88	6587.15	5214.72	6877.51	6705.67	6181.91		20.5	4637.37	4830.26	4585.96
21	5731.74	4949.04	4632.31	5892.15	5046.02	4428.49	5339.41	5212.1	4413.74	5834.36	5087.76	4757.5	5720.62	4956.1	4379.12	5810.58	5029.85	4310.47	5866.45	4964.67	4590.84		21	6195.37	6150.68	5621.04	5725.1	6039.55	5109.17	6183.42	6502.74	5537.06	6025.08	5983.09	5405.69	6078.41	6289.85	5489.28	6669.95	6486.26	5142.6	6766.25	6595.3	6074.29		21	4596.56	4781.6	4557.55
21.5	5660.08	4896.05	4610.41	5818.45	4996.58	4416.2	5278.49	5158.01	4402.31	5757.13	5040.6	4757.36	5645.08	4913.37	4365.42	5720.55	4993.23	4297.37	5784.56	4921.09	4573.36		21.5	6102.01	6052	5516.01	5637.21	5957.13	5045.61	6093.9	6401.3	5465.58	5925.55	5889.16	5337.82	5987.57	6196.94	5399.88	6576.01	6385.37	5070.48	6654.99	6484.92	5966.67		21.5	4555.75	4732.95	4529.14
22	5588.42	4843.06	4588.52	5744.74	4947.14	4403.9	5217.58	5103.91	4390.87	5679.9	4993.43	4757.22	5569.53	4870.64	4351.71	5630.52	4956.62	4284.27	5702.66	4877.52	4555.88		22	6008.65	5953.32	5410.98	5549.33	5874.72	4982.04	6004.39	6299.86	5394.11	5826.02	5795.22	5269.95	5896.73	6104.02	5310.47	6482.08	6284.48	4998.36	6543.73	6374.55	5859.06		22	4514.93	4684.29	4500.74
22.5	5516.77	4790.07	4566.63	5671.04	4897.7	4391.61	5156.66	5049.81	4379.43	5602.67	4946.27	4757.09	5493.98	4827.91	4338.01	5540.49	4920	4271.17	5620.77	4833.94	4538.39		22.5	5915.29	5854.63	5305.95	5461.45	5792.3	4918.48	5914.87	6198.42	5322.63	5726.48	5701.29	5202.09	5805.89	6011.1	5221.07	6388.15	6183.59	4926.24	6432.47	6264.18	5751.44		22.5	4474.12	4635.64	4472.33
23	5445.11	4737.08	4544.74	5597.34	4848.25	4379.32	5095.75	4995.72	4367.99	5525.44	4899.1	4756.95	5418.44	4785.18	4324.31	5450.46	4883.39	4258.07	5538.87	4790.36	4520.91		23	5821.93	5755.95	5200.92	5373.57	5709.89	4854.92	5825.36	6096.98	5251.15	5626.95	5607.36	5134.22	5715.04	5918.18	5131.66	6294.22	6082.7	4854.11	6321.21	6153.8	5643.82		23	4433.31	4586.98	4443.92
23.5	5366.02	4679.05	4519.08	5518.11	4791.16	4362.53	5031.75	4935.38	4353.64	5443.13	4845.35	4747.3	5338.72	4735.48	4306.79	5357.29	4841.32	4241.5	5450.6	4742.53	4500.36		23.5	5722.76	5650	5096.24	5281.61	5622.15	4785.96	5729.23	5989.05	5174.77	5523.49	5509.18	5059.9	5620.87	5823.43	5039.32	6195.28	5976.72	4779.4	6208.53	6040.91	5535.14		23.5	4388.21	4536.74	4414.2
24	5282.39	4616.34	4489.8	5435.38	4727.58	4341.39	4966.77	4869.15	4335.86	5356.92	4785.37	4729.74	5255.62	4679.65	4285.01	5262.67	4793.8	4222.07	5358.33	4690.22	4476.63		24	5619.37	5540.03	4993.59	5186.37	5529.96	4713.46	5628.02	5876.15	5095.03	5415.92	5407.06	4980.62	5524.25	5727.08	4945.36	6092.78	5865.89	4702.95	6094.8	5926.46	5426.43		24	4339.2	4484.99	4383.44
24.5	5196.04	4550.17	4457.92	5350.62	4659.41	4315.71	4901.95	4799.07	4315.1	5268.94	4721.42	4706.53	5170.29	4619.35	4259.97	5168.88	4741.97	4200.05	5264.12	4634.85	4450.47		24.5	5512.96	5427.81	4893.36	5088.92	5433.64	4637.97	5523.72	5760.18	5012.78	5306.13	5301.36	4896.61	5425.58	5629.17	4850.42	5986.81	5750.41	4625.07	5980.32	5811.33	5317.86		24.5	4287.31	4431.86	4351.58
25	5109.69	4483.07	4424.17	5265.58	4589.27	4287.81	4838.99	4727.08	4292.11	5180.73	4655.43	4679.96	5084.75	4556.75	4232.87	5077.53	4687.33	4175.67	5170.13	4577.83	4422.46		25	5405.39	5315.97	4795.94	4990.26	5334.24	4561.18	5417.88	5643.55	4928.68	5195.15	5192.22	4813.01	5326.29	5530.43	4755.36	5877.82	5631.23	4546.38	5864.86	5696.08	5209.96		25	4233.52	4378.3	4318.68
25.5	5025.62	4416.5	4389.42	5182.42	4519.03	4258.42	4778.01	4655.16	4266.79	5094.52	4588.72	4651.21	5001.37	4493.44	4204.3	4990.07	4630.84	4150.01	5078.65	4520.86	4393.57		25.5	5298.61	5206.28	4701.92	4892.48	5233.94	4483.88	5312.75	5527.52	4843.76	5085.11	5080.34	4725.8	5227.15	5430.94	4661.1	5768.39	5509.74	4467.79	5750.26	5581.56	5103.43		25.5	4179.66	4325.79	4285.25
26	4946.24	4352.89	4355.59	5102.72	4452.3	4228.4	4720.65	4586.16	4240.45	5011.87	4524.49	4620.88	4921.18	4432.28	4174.8	4907.55	4574.97	4123.52	4992.05	4465.5	4364.57		26	5193.42	5099.8	4612.31	4796.65	5134.87	4408.01	5209.97	5414.03	4758.59	4978.36	4967.76	4637.04	5129.06	5331.36	4568.83	5659.9	5387.72	4390.85	5637.06	5469.44	4999.53		26	4127.32	4274.87	4251.68
26.5	4870.82	4294.23	4323.47	5026.54	4390.12	4198.7	4666.66	4522.58	4214.32	4933.1	4464.26	4589.64	4844.63	4374.74	4145.86	4830.02	4520.82	4097.06	4910.31	4414.24	4336.19		26.5	5091.88	4997.19	4527.59	4705.07	5038.77	4334.82	5111.06	5305.37	4674.65	4876.72	4857.01	4548.48	5033.46	5233.28	4479.74	5553.48	5267.6	4316.16	5527.19	5361.61	4899.29		26.5	4078.16	4226.11	4217.87
27	4800.06	4240.55	4293.44	4954.2	4333.02	4170.06	4616.12	4464.09	4189.09	4858.58	4408.19	4557.83	4771.95	4321.21	4117.89	4756.94	4468.78	4070.97	4833.71	4366.77	4308.98		27	4995.73	4900.61	4449.71	4618.93	4947.21	4266.37	5017.54	5202.98	4593.66	4781.66	4750.4	4462.89	4941.9	5138.41	4395	5450.97	5152.94	4245.1	5422.5	5260	4803.88		27	4032.48	4181.1	4184.03
27.5	4733.74	4191.55	4265.42	4885.99	4281.09	4142.61	4568.65	4410.78	4164.86	4788.87	4356.94	4525.92	4703.21	4272.02	4090.47	4687.99	4419.79	4045.32	4762.34	4322.95	4282.69		27.5	4906.05	4811.52	4379.77	4539.47	4862.18	4203.21	4930.38	5107.89	4517.58	4695.01	4650.76	4382.65	4855.07	5048.59	4316.15	5354.51	5046.31	4179.47	5324.7	5165.99	4715.22		27.5	3990.91	4139.47	4151.03
28	4672.08	4147.63	4239.03	4821.42	4233.93	4116.45	4524.54	4362.53	4142.07	4723.16	4310.7	4493.94	4637.33	4226.68	4063.73	4622.49	4374.22	4019.96	4695.9	4282.68	4256.97		28	4823.72	4730.78	4318.66	4466.89	4784.15	4146.93	4850.72	5021.26	4447.61	4616.62	4560.34	4311.47	4774.49	4964.8	4244.19	5263.57	4947.86	4120.35	5234.47	5080.68	4633.78		28	3952.49	4100.37	4119.42
28.5	4614.25	4107.72	4213.6	4760.6	4190.47	4091.5	4482.17	4318.74	4120.67	4661.6	4268.27	4455.74	4575.15	4184.32	4038.33	4560.12	4331.27	3995.35	4633.43	4245.38	4232.13		28.5	4749.93	4659.38	4265.91	4401.77	4712.92	4098.16	4778.8	4943.35	4385.05	4546.54	4480.04	4249.88	4700.41	4887.96	4179.87	5178.86	4858.83	4067.27	5152.43	5004.49	4559.86		28.5	3917.5	4063.84	4089.36
29	4561.17	4071.27	4189.43	4704.09	4150.56	4067.86	4441.97	4278.51	4100.45	4604.69	4229.56	4410.66	4517.11	4144.87	4013.68	4501.16	4290.7	3971.29	4575.05	4210.45	4208.43		29	4684.69	4598.08	4222.32	4343.09	4648.2	4056.68	4714.59	4873.31	4329.94	4484.54	4409.69	4197.75	4632.93	4818.02	4123.17	5100.14	4779.15	4020.59	5078.4	4936.65	4493.18		29	3885.94	4030.22	4061.8
29.5	4513.11	4038.7	4166.48	4652.6	4114.3	4045.85	4404.61	4242.13	4081.89	4552.64	4194.46	4357.83	4463.3	4108.44	3989.68	4445.96	4252.98	3947.52	4520.91	4178.46	4185.78		29.5	4627.47	4546.62	4186.85	4291.35	4589.94	4021.32	4657.85	4811.44	4282.31	4429.86	4349.1	4154.47	4572.1	4754.68	4073.3	5026.72	4707.43	3979.95	5011.36	4876.32	4433.97		29.5	3857.63	3998.38	4037.45
30	4470.18	4010.32	4145.48	4606.57	4081.71	4025.84	4370.49	4210.1	4065.13	4505.46	4162.78	4297.79	4413.94	4075.04	3967.5	4394.58	4217.74	3924.82	4471.36	4149.98	4165.29		30	4578.22	4503.93	4158.87	4246.01	4537.23	3992.52	4608.05	4757.16	4241.71	4381.55	4297.67	4119.25	4517.53	4696.06	4030.07	4958.13	4642.68	3944.58	4950.82	4823.22	4381.12		30	3832.38	3969.15	4015.81
30.5	4432.75	3986.13	4127.53	4567.01	4053.77	4008.53	4339.74	4182.59	4050.94	4464.31	4135.5	4231.94	4370.27	4045.78	3947.82	4347.94	4185.55	3903.44	4426.89	4125.23	4148.03		30.5	4537.09	4470.48	4138.11	4207.77	4490.93	3969.19	4565.2	4710.63	4208.74	4340.55	4255.16	4092.17	4468.63	4643.06	3993.17	4895.7	4586.29	3914.16	4897.7	4777.72	4335.35		30.5	3811.42	3943.01	3997.17
31	4401.9	3966.98	4113.29	4533.85	4030.83	3994.66	4313.9	4159.62	4039.09	4428.98	4112.76	4174.77	4331.42	4020.9	3930.35	4306.27	4156.1	3883.5	4388.44	4105.02	4133.83		31	4503.58	4446.09	4124.91	4176.84	4451.12	3950.5	4530.06	4672.82	4183.24	4306.74	4221.17	4073.35	4426.45	4596.31	3962.43	4839.65	4537.01	3888.96	4851.96	4739.8	4296.75		31	3794.39	3920.23	3981.73
31.5	4378.03	3953.23	4102.71	4507.36	4013.6	3984.4	4293.57	4141.83	4030.67	4399.97	4094.7	4128.94	4297.73	4000.09	3915.62	4269.39	4130.73	3865.65	4356.44	4089.24	4123.08		31.5	4478.04	4430.34	4118.21	4154.01	4418.61	3936.74	4502.34	4644.03	4165.56	4280.48	4195.86	4062.42	4391.12	4555.49	3938.05	4789.89	4494.19	3869.22	4813.68	4709.42	4265.71		31.5	3781.71	3901.36	3969.11
32	4360.8	3945.22	4096.41	4487.35	4002.69	3977.85	4278.7	4129.34	4025.43	4377.31	4082.36	4096.91	4269.53	3983.8	3903.88	4237.35	4109.21	3850.36	4330.94	4078.45	4116.44		32	4460.88	4423.46	4118.28	4138.71	4393.55	3927.94	4482.31	4624.13	4155.96	4262.65	4179.52	4059.24	4362.39	4521.04	3920.73	4746.53	4458.04	3855.13	4783.84	4687.2	4242.3		32	3773.79	3886.91	3959.3
32.5	4350.34	3942.59	4094.52	4473.93	3998.04	3975.25	4269.52	4122.34	4023.84	4361.17	4076.19	4079.37	4247.18	3971.81	3894.91	4210.46	4091.97	3837.27	4312.13	4072.28	4113.1		32.5	4452.15	4426.17	4125.12	4131.51	4376.08	3923.37	4470.72	4612.77	4154.36	4253.05	4171.3	4063.47	4340.5	4494.03	3909.46	4708.85	4427.76	3846.3	4762.1	4672.56	4226.62		32.5	3770.97	3876.71	3952.95
33	4346.86	3945.59	4096.98	4466.95	3999.18	3976.35	4266.12	4120.55	4025.64	4350.84	4075.34	4075.5	4229.88	3963.26	3888.4	4187.71	4077.83	3826.9	4299.71	4070.79	4113.18		33	4451.94	4437.86	4138.75	4132.12	4365.77	3923.57	4467.42	4610.51	4160.64	4251.59	4171.12	4075.17	4325.56	4473.88	3904.38	4676.21	4402.21	3842.23	4747.63	4665.28	4218.22		33	3772.76	3871.52	3949.92
33.5	4350.08	3953.98	4104.43	4467.35	4005.95	3981.67	4268.8	4124.28	4032.41	4347.66	4080.46	4079.3	4218.49	3958.81	3885.31	4169.58	4068.12	3819.22	4293.67	4073.88	4117.62		33.5	4461.58	4458.87	4159.48	4141	4363.54	3928.64	4472.2	4616.46	4175.23	4258.61	4178.73	4094	4316.87	4459.79	3905.03	4648.49	4381.85	3843.17	4740.9	4665.56	4217.67		33.5	3779.49	3871.42	3956.02
34	4360.09	3968.07	4117.26	4475.22	4017.98	3991.68	4277.33	4133.43	4043.69	4351.21	4091.89	4088.85	4212.71	3958.5	3885.55	4155.88	4061.67	3813.99	4294.71	4081.94	4126.63		34	4480.85	4489.72	4187.76	4158.38	4369.75	3938.1	4486.19	4631.8	4198.12	4274.27	4194.34	4120.56	4314.62	4452.55	3911.22	4626.01	4366.46	3848.71	4742.33	4674.05	4225.17		34	3790.6	3875.63	3971.75
34.5	4378.04	3987.97	4135.71	4490.96	4034.73	4007.32	4292.12	4148.4	4060.1	4361.97	4109.34	4104.56	4212.69	3962.15	3889.53	4146.62	4058.99	3811.69	4302.67	4094.96	4139.87		34.5	4510.23	4530.56	4223.81	4184.71	4384.99	3953.31	4509.7	4656.69	4229.4	4298.11	4217.7	4155.63	4319.1	4452.24	3922.81	4609.23	4355.53	3858.23	4752.41	4691.06	4240.95		34.5	3806.35	3884.94	3997.25
35	4403.98	4014.24	4159.94	4514.52	4057.32	4028.82	4313.74	4168.97	4082.12	4380.23	4132.58	4125.78	4217.83	3969.64	3897.63	4141.35	4059.44	3812.6	4317.38	4113.8	4158.77		35	4549.88	4580.4	4267.61	4220.85	4409.92	3974.96	4543.17	4692.79	4269.58	4331.41	4249.81	4199.41	4330.57	4458.81	3940.78	4598.7	4350.08	3872.17	4772.62	4718.15	4266.01		35	3826.37	3899.22	4032.67
35.5	4437.67	4046.46	4189.97	4545.72	4086.22	4056.91	4342.5	4196.33	4110.54	4406.82	4162.11	4153.37	4228.59	3981.97	3910.49	4140.47	4064.26	3816.36	4339.23	4138.86	4183.5		35.5	4598.79	4638.95	4319.19	4265.79	4445.01	4002.76	4586.69	4738.85	4317.64	4373.82	4290.11	4251.73	4349.23	4472.43	3964.9	4594.64	4350.09	3890.94	4802.95	4755.41	4300.37		35.5	3851.03	3917.86	4078.45
36	4478.69	4084.55	4224.46	4583.9	4121.21	4090.86	4378.11	4230.47	4144.17	4440.6	4197.8	4186.12	4244.72	3998.27	3927.22	4142.73	4072.35	3823.47	4368.43	4170.23	4213.83		36	4654.75	4704.91	4376.73	4317.76	4488.58	4040.42	4638.98	4795.03	4372.71	4424.28	4338.08	4311.73	4375.34	4493.37	3995.48	4596.53	4355.17	3913.95	4842.93	4802.01	4343.14		36	3880.45	3941.4	4123.25
36.5	4525.58	4126.83	4262.82	4628.5	4161.72	4129.89	4420.7	4270.77	4182.93	4481.61	4238.94	4224.42	4265.97	4018.26	3948.66	4148.46	4084.09	3834.18	4404.1	4208.27	4249.49		36.5	4716.56	4776.51	4439.59	4375.8	4539.62	4088.39	4698.93	4859.19	4433.7	4482.12	4392.87	4378.34	4408.8	4521.26	4032.46	4604.29	4366.24	3941.2	4892.23	4857.74	4393.66		36.5	3914.1	3970.34	4167.23
37	4576.45	4172.08	4304	4678.62	4207.75	4172.47	4469.53	4316.72	4225.99	4528.69	4284.58	4266.15	4291.73	4042.06	3974.33	4157.33	4099.05	3848.14	4446.92	4252.77	4291.13		37	4782.04	4851.77	4506.58	4438.83	4596.99	4144.91	4764.84	4930.38	4498.98	4546.09	4453.07	4449.42	4449.46	4556.19	4075.62	4617	4383.5	3972.83	4948.96	4921.32	4450.2		37	3951.57	4003.95	4209.96
37.5	4630.34	4219.62	4347.72	4733.24	4256.77	4217.36	4523.54	4367.61	4272.27	4580.85	4334.15	4310.87	4322.55	4070.41	4004.14	4169.32	4117.42	3865.25	4495.87	4302.53	4337.26		37.5	4849.67	4930.17	4576.55	4503.89	4658.54	4209.07	4835.23	5006.2	4566.59	4613.75	4516.79	4524.09	4496.55	4597.87	4124.06	4635.11	4406.4	4008.34	5010.82	4990.47	4510.5		37.5	3992.52	4042.09	4250.82
38	4686	4268.26	4392.84	4791.19	4307.78	4263.63	4581.98	4421.39	4320.33	4636.75	4387.13	4357.28	4358.98	4102.6	4037.81	4184.29	4139.42	3885.65	4549.79	4357.1	4386.77		38	4918.69	5010.02	4647.75	4570.24	4722.37	4280.2	4907.93	5085.56	4635.79	4683.08	4582.48	4600.42	4549.48	4645.74	4176.87	4657.55	4434.59	4047.47	5077.09	5063.56	4572.84		38	4035.57	4085.07	4289.1
38.5	4742.8	4317.24	4439.41	4851.34	4360.19	4310.55	4643.26	4477.24	4370.08	4695.24	4441.69	4405.22	4400.56	4139.06	4076.45	4203.5	4164.98	3909.37	4607.14	4415.37	4438.7		38.5	4988.27	5090.04	4720.43	4637.56	4788.08	4350.12	4982.92	5166.88	4705.27	4753.66	4649.36	4677.54	4607.26	4698.93	4233.33	4684.68	4468.32	4089.91	5146.27	5139.53	4636.28		38.5	4079.55	4131.55	4329.79
39	4800.83	4367.03	4487.58	4913.35	4413.54	4358.39	4706.53	4534.6	4420.84	4755.29	4497.3	4454.11	4447.98	4180.59	4118.73	4226.7	4194.54	3936.28	4667.24	4475.55	4492.33		39	5058.18	5169.94	4793.92	4704.48	4854.48	4417.91	5058.63	5250.08	4774.65	4824.21	4716.32	4754.51	4669.44	4757.14	4292.65	4716.42	4506.89	4135.32	5217.14	5217.26	4699.51		39	4124.74	4180.57	4371.85
39.5	4860.27	4417.95	4537.02	4976.76	4466.69	4406.91	4771.19	4592.6	4472.23	4819.77	4554.38	4504.56	4501.64	4227.05	4165.25	4254.3	4228.34	3966.89	4728.78	4536.96	4546.65		39.5	5128.22	5249.66	4867.35	4769.7	4920.29	4483.34	5135.22	5333.64	4843.48	4894.14	4782.78	4830.88	4735.12	4819	4353.98	4753.55	4550.37	4183.59	5289.52	5295.51	4762.27		39.5	4170.32	4231.32	4415.22
40	4920.98	4469.31	4586.72	5041.52	4520.95	4456.55	4836.65	4651.41	4524.56	4888.44	4612.54	4556.15	4560.76	4277.76	4215.43	4286.47	4267.39	4001.73	4791.59	4600.3	4601.65		40	5197.59	5328.14	4940.55	4833.61	4985.27	4545.35	5211.07	5417.49	4911.72	4963.48	4848.37	4906.28	4804.06	4883.82	4417.25	4794.33	4598.35	4234.44	5363.1	5374.35	4824.12		40	4216.19	4283.41	4459.57
40.5	4982.63	4521.96	4637.26	5107.55	4575.74	4506.8	4902.39	4711.37	4577.99	4960.65	4670.73	4609.22	4623.86	4332.63	4268.33	4323.83	4310.68	4041.03	4858.25	4664.61	4657.49		40.5	5266.06	5405.83	5013.22	4896.16	5049.59	4603.74	5287.25	5501.61	4979.39	5032.78	4913.4	4980.86	4875.67	4951.15	4482.33	4839.79	4651.03	4286.9	5437.03	5453.52	4884.92		40.5	4262.88	4335.47	4504.57
41	5045.02	4575.53	4688.93	5174.85	4631.14	4558.03	4969.25	4771.69	4631.53	5037.03	4729.82	4663.08	4690.71	4391.11	4322.4	4365.77	4359.19	4084.16	4929.07	4730.03	4714.16		41	5334.05	5483.07	5085.68	4957.15	5112.79	4661.76	5362.47	5585.62	5046.58	5101.29	4977.72	5054.51	4949.85	5021.34	4548.53	4889.43	4707.85	4341.36	5511.37	5533.09	4944		41	4310.47	4387.24	4550.21
41.5	5108.41	4629.59	4740.81	5242.76	4687.03	4609.35	5036.5	4833	4685.58	5117.68	4789.91	4717.74	4760.11	4452.16	4378.38	4412.49	4412.13	4131.21	5003.92	4797.05	4771.75		41.5	5400.37	5559.34	5157.54	5016.6	5174.66	4718.94	5437.23	5669.05	5113.01	5169.03	5040.54	5127.12	5025.71	5093.64	4615.87	4942.92	4768.45	4397.43	5586.21	5612.19	5001.15		41.5	4358.03	4438.24	4596.77
42	5171.84	4684.01	4793.17	5310.95	4743.89	4661.21	5104.46	4895.26	4742.31	5196.44	4850.03	4772.3	4832.9	4514.81	4434.92	4463.51	4469.13	4181.21	5082.42	4865.58	4829.98		42	5465.37	5634.2	5228.67	5075.39	5235.47	4774.85	5510.46	5752.02	5179.19	5236	5102.37	5198.41	5103.46	5168.21	4683.91	4999.73	4832.35	4454.68	5661.46	5691.09	5055.74		42	4405.42	4488.24	4643.51
42.5	5235.53	4738.75	4846.46	5379.67	4800.45	4713.37	5173.59	4957.82	4800.65	5273.16	4909.87	4827.4	4909.44	4578.55	4492.16	4518.83	4528.6	4233.7	5164.69	4934.11	4888.77		42.5	5529.33	5707.41	5298.63	5132.97	5295.77	4830.06	5582.7	5833.57	5245.37	5301.55	5162.65	5268.18	5182.56	5245.06	4751.81	5060.83	4899.47	4512.71	5736.88	5768.9	5107.9		42.5	4451.62	4536.47	4690.33
43	5299.95	4793.24	4900.51	5448.89	4857.24	4766.14	5243.99	5020.36	4860.79	5348.39	4969.89	4882.43	4989.46	4643.06	4550.75	4577.6	4590.85	4288.09	5245.47	5003.21	4948.13		43	5591.71	5778.03	5368.14	5189.14	5354.39	4884.14	5652.84	5912.99	5311.43	5365.46	5221.08	5335.67	5262.57	5323.78	4819.46	5125.87	4969.3	4572.68	5812.7	5845.7	5157.67		43	4496.37	4582.9	4736.58
43.5	5365.13	4847.2	4954.51	5518.3	4913.59	4818.86	5314.86	5083.08	4923.35	5421.45	5029.67	4937.94	5072.74	4708.32	4611.1	4639.49	4655.02	4344.6	5324.39	5072.45	5007.97		43.5	5652.02	5845.56	5435.83	5243.64	5411.87	4937.34	5721.33	5989.91	5377.2	5427.93	5277.23	5402.27	5342.61	5403.21	4886.64	5194.63	5041.54	4633.27	5888.47	5920.64	5204.63		43.5	4538.71	4627.23	4781.87
44	5430.99	4900.98	5009.2	5588.17	4969.52	4872.02	5386.96	5144.71	4987.83	5492.42	5088.36	4993.82	5159.54	4774.24	4672.59	4704.39	4721.11	4403.01	5401.28	5141.94	5068.08		44	5710.51	5909.31	5501.5	5296.23	5467.86	4988.6	5787.21	6063.02	5442.42	5488.22	5331.14	5467.15	5422.6	5482.77	4952.53	5266.38	5115.5	4694.39	5963.35	5993.16	5248.28		44	4578.59	4669.51	4825.16
44.5	5498.22	4953.44	5064.56	5658.81	5024.17	4925.43	5459.23	5205.26	5049.98	5563.69	5145.92	5050.56	5246.56	4841.05	4735.49	4772.26	4788.73	4463.67	5475.7	5210.59	5128.43		44.5	5766.3	5968.24	5565.36	5345.72	5521.53	5037.96	5850.2	6131.53	5506.49	5545.71	5381.9	5530.22	5500.11	5561.2	5017.26	5340.62	5190.2	4755.48	6035.97	6062.4	5289.16		44.5	4615.75	4709.53	4866.11
45	5565.82	5004.64	5120.17	5728.83	5078.08	4978.7	5530.75	5264.42	5110.73	5635.03	5202.53	5106.99	5332.57	4908.61	4799.36	4843.49	4858.37	4526.14	5547.26	5278.61	5189.18		45	5818.73	6021.71	5627.17	5392.07	5571.46	5084.1	5909.72	6195.28	5568.88	5600.42	5429.2	5590.02	5574.12	5637.28	5080.46	5416.63	5264.91	4816.49	6106.66	6128	5326.89		45	4650.73	4747.68	4904.25
45.5	5632.88	5053.93	5175.45	5798	5130.34	5031.17	5600.86	5322.03	5169.11	5705.44	5257.58	5163.07	5417.63	4976.43	4863	4917.99	4929.02	4590.12	5617.88	5344.94	5249.38		45.5	5867.77	6069.52	5685.42	5434.7	5618.32	5126.25	5965.41	6253.26	5628.34	5651.75	5472.28	5645.87	5643.76	5710.01	5141.3	5492.48	5337.97	4875.57	6174.18	6188.61	5361.13		45.5	4682.73	4783.65	4940.45
46	5699.01	5101.68	5230.39	5865.75	5180.58	5083.09	5669.27	5377.87	5224.65	5774.53	5310.88	5218.08	5501.18	5043.44	4925.75	4995.29	5000.4	4655.15	5686.71	5409.07	5308.82		46	5913.21	6110.53	5739.88	5473.19	5660.39	5163.15	6016.33	6305.07	5684.64	5698.43	5510.71	5692.76	5708.21	5778.68	5199.68	5568.01	5408.44	4932.82	6238.38	6243.85	5392.63		46	4712.8	4818.1	4974.38
46.5	5762.83	5146.81	5283.94	5931.16	5228.38	5133.7	5734.92	5431.92	5276.88	5841.12	5362.37	5271.49	5581.75	5108.81	4986.68	5074.28	5071.52	4720.32	5753.28	5469.46	5366.96		46.5	5955.27	6144.92	5789.88	5507.57	5697.73	5195.24	6062.49	6350.96	5736.89	5740.57	5544.38	5730.79	5765.67	5841.98	5255.19	5642.27	5475.73	4987.14	6298.15	6293.61	5421.66		46.5	4741.26	4851.55	5007.01
47	5823.58	5189.64	5335.24	5993.21	5273.81	5182.23	5797.63	5483.13	5326.98	5904.71	5411.99	5322.12	5659.79	5171.74	5045.31	5154.1	5142.26	4784.73	5817.06	5526.2	5423.03		47	5993.97	6174	5834.61	5538.58	5730.81	5221.71	6104.11	6391.56	5783.98	5777.68	5573.07	5758.86	5816.68	5899.66	5307.05	5713.77	5539.23	5038.36	6354.26	6337.84	5447.73		47	4768.88	4885.1	5039.53
47.5	5880.76	5229.48	5383.98	6051.35	5316.42	5228.42	5856.43	5531.64	5373.93	5964.34	5459.1	5369.93	5734.72	5231.64	5100.67	5232.15	5211.5	4847.58	5877.44	5578.4	5475.66		47.5	6030.04	6198.35	5874.14	5566.46	5760.42	5242.94	6141.34	6426.65	5825.34	5809.59	5597.89	5777.71	5861.02	5951.36	5355.16	5781.52	5598.02	5085.55	6405.47	6376.46	5471.1		47.5	4796.18	4918.84	5072.62
48	5934.49	5266.52	5429.55	6104.15	5355.88	5271.76	5910.46	5576.68	5417.24	6019.38	5503.05	5414.42	5804.96	5287.39	5152.69	5307.34	5278.75	4908.4	5933.37	5625.62	5524.88		48	6063.4	6218.38	5909.34	5591.73	5786.39	5259.54	6174.23	6458.03	5861.39	5835.82	5619.62	5787.95	5898.27	5997.1	5399.69	5844.92	5652.76	5128.38	6452.12	6410.34	5491.94		48	4824.19	4954.05	5105.89
48.5	5983.32	5299.45	5471.09	6151.12	5392.41	5311.7	5958.96	5618.12	5456.02	6069.1	5543.2	5454.71	5869.87	5339.1	5200.55	5379.02	5343.08	4966.25	5984.76	5669.82	5569.85		48.5	6094.15	6235.86	5940.91	5615.02	5809.9	5272.37	6203.83	6485.78	5891.92	5857.55	5638.76	5793.27	5928.79	6036.97	5442.96	5901.89	5703.27	5166.37	6494.35	6439.86	5509.83		48.5	4852.83	4990.6	5140.65
49	6027.29	5328.67	5508.67	6191.92	5425.92	5347.78	6001.1	5655.61	5490.15	6113.49	5579.34	5490.46	5929.45	5386.79	5244.38	5446.72	5404.36	5021.15	6031.11	5711.49	5610.25		49	6122.19	6251.53	5969.42	5636.84	5831.41	5281.78	6230.74	6510.12	5917.67	5875.01	5656.66	5793.99	5953.76	6072.2	5485.21	5952.13	5749.45	5199.37	6533.39	6465.46	5525.49		49	4882.37	5028.54	5176.23
49.5	6065.77	5354.35	5542.08	6225.28	5456.2	5379.68	6040.57	5689.88	5519.63	6152.7	5611.43	5521.69	5983.67	5430.26	5283.91	5509.87	5461.47	5072.46	6072.37	5750.76	5645.83		49.5	6147.51	6264.67	5995.44	5656.66	5851.05	5288.4	6255.22	6530.98	5939.58	5889.59	5674.08	5792.2	5974.24	6103.07	5527.03	5995.93	5791.44	5231.92	6569.06	6487.97	5539.36		49.5	4912.53	5066.62	5211.97
50	6099.48	5376.24	5570.8	6251.97	5483.41	5406.98	6078.01	5720.46	5544.14	6186.48	5639.5	5548.35	6032.4	5469.73	5319.14	5569.22	5514.32	5119.97	6108.3	5788.69	5677.1		50	6170.1	6276.54	6019.23	5675.11	5869.25	5292.93	6277.51	6549.58	5958.39	5901.77	5690.58	5788.42	5990.97	6129.87	5568.6	6032.72	5830.03	5264.32	6601.98	6507.98	5551.53		50	4942.68	5104.68	5247.5
50.5	6128.1	5394.4	5595.35	6272.79	5507.82	5430.09	6113.9	5748.12	5564.68	6215.41	5664.22	5570.5	6076.26	5505.62	5349.82	5624.9	5563.14	5162.99	6139.57	5825.62	5703.91		50.5	6190.24	6287.49	6040.79	5692.07	5885.82	5295.64	6298.72	6565.14	5974.84	5912.29	5706.29	5783.82	6005.22	6153.48	5609.69	6063.34	5865.09	5296.97	6632.56	6525.49	5562.66		50.5	4971.71	5140.99	5282.08
51	6152.99	5409.86	5616.29	6288.25	5529.52	5449.23	6148.37	5772.31	5582.25	6239.94	5686.02	5588.88	6114.9	5537.84	5376.49	5676.42	5607.33	5201.53	6166.24	5857.45	5726.67		51	6208.14	6297.03	6059.41	5707.76	5901.06	5296.66	6317.89	6577.77	5989.2	5921.12	5721.66	5778.5	6017.23	6174.25	5645.38	6088.7	5897.05	5329.94	6660.18	6540.66	5573.23		51	4998.99	5174.4	5314.04
51.5	6174.48	5422.61	5633.37	6298.9	5548.45	5464.83	6181.5	5793.77	5596.6	6259.98	5705.11	5603.77	6148.51	5566.28	5399.15	5722.96	5646.99	5234.95	6188.53	5884.43	5745.67		51.5	6224.05	6305.3	6075.27	5721.34	5915.01	5295.94	6334.81	6588.55	6001.62	5928.32	5735.43	5773.05	6027.96	6192.03	5675.65	6109.72	5926.05	5364	6684.08	6553.68	5582.9		51.5	5023.32	5202.94	5343.48
52	6193.41	5432.19	5647.39	6306.82	5565.31	5477.86	6205.85	5812.36	5608.53	6275.49	5721.24	5615.82	6177.38	5591.33	5417.98	5765.03	5682.45	5263.36	6206.83	5906.84	5762.07		52	6238.56	6312.91	6088.57	5733.37	5927.72	5312.1	6349.57	6597.51	6012.28	5933.63	5747.4	5766.97	6037.32	6207.46	5700.31	6126.77	5953.06	5389.89	6704.3	6564.25	5591.62		52	5043.53	5226.28	5369.11
52.5	6209.55	5439.94	5659.13	6312.52	5579.55	5488.77	6221.54	5828.37	5618.8	6287.27	5734.84	5625.44	6201.64	5612.46	5433.49	5802.04	5714.01	5287.1	6221.75	5923.86	5775.9		52.5	6250.85	6318.93	6099.21	5743.48	5938.91	5344.23	6362.26	6604.4	6020.79	5937.19	5758.09	5760.76	6045.57	6221.24	5719.66	6140.35	5977.58	5412.03	6720.56	6572.69	5599.87		52.5	5059.22	5243.45	5389.83
53	6222.86	5445.8	5668.59	6316.82	5592.04	5497.72	6229.21	5841.44	5627.02	6295.52	5745.84	5632.8	6222.1	5630.52	5446.21	5833.57	5741.88	5308.77	6233.88	5936.52	5787.48		53	6260.93	6323.32	6107.25	5751.72	5948.94	5392.13	6372.05	6609.59	6026.56	5939.88	5767.3	5754.26	6052.22	6232.91	5734.63	6151	6000.1	5430.6	6732.39	6578.92	5607.24		53	5070.76	5254.94	5405.99
53.5	6233.69	5450.62	5676.08	6320.06	5602.51	5504.99	6230.33	5853.12	5632.9	6300.78	5754.77	5638.45	6238.99	5645.72	5456.49	5860.22	5767.02	5328.66	6243.85	5947.67	5797.28		53.5	6269.15	6326.63	6113.26	5757.97	5957.75	5455.52	6379.93	6614.18	6029.66	5941	5773.87	5747.39	6058.08	6242.85	5748.08	6159.32	6020.64	5446.87	6740.33	6583.69	5613.95		53.5	5078.68	5261.68	5418.24
54	6242.23	5454.48	5681.9	6322.74	5611.12	5510.87	6227.16	5863.05	5637.26	6303.81	5761.96	5642.49	6252.83	5658.39	5464.56	5883.51	5789.47	5347.1	6251.72	5957.36	5805.91		54	6275.01	6328.49	6117.47	5763.06	5965.3	5534.7	6386.38	6617.92	6030.25	5940.9	5778.65	5740.9	6061.97	6251.9	5760.79	6165.32	6039.49	5461.34	6745.47	6587.3	5620.8		54	5084.18	5265.37	5426.18
54.5	6248.81	5458.32	5685.75	6324.78	5617.38	5514.99	6224.31	5871.16	5640.03	6305.53	5767.75	5645.1	6264.03	5668.5	5470.35	5903.12	5809.88	5364.45	6257.84	5965.28	5812.43		54.5	6278.76	6329.12	6119.73	5767.34	5971.79	5592.93	6391.33	6621.43	6028.04	5939.67	5782.05	5734.83	6064.09	6259.88	5772.66	6169.08	6056.3	5479.15	6747.62	6590.25	5627.48		54.5	5088.51	5266.97	5431.26
55	6253.86	5461.35	5687.47	6325.97	5622.11	5517.6	6222.56	5878.12	5640.99	6306.26	5772.11	5645.97	6273.28	5676.97	5474	5919.45	5827.5	5380.76	6262.06	5971.99	5817.11		55	6281.07	6328.6	6119.88	5770.36	5977.1	5632.02	6394.86	6624.41	6023.73	5937.21	5783.39	5729.07	6064.7	6266.36	5783.82	6171.35	6071.59	5492.71	6747.42	6592.19	5634.3		55	5092.62	5267.82	5435.04
55.5	6257.93	5464.23	5687.13	6326.17	5624.5	5519.07	6222.4	5884.15	5640.64	6306.34	5775.37	5645.41	6279.52	5683.21	5475.94	5933.29	5841.77	5392.09	6264.18	5976.71	5820.72		55.5	6281.86	6326.84	6118.2	5772.2	5981.67	5652.36	6397.06	6627.08	6017.47	5932.48	5782.45	5723.74	6064.29	6271.79	5793.65	6172.2	6085.2	5502.93	6745.45	6593.65	5640.72		55.5	5097.57	5269.05	5437.53
56	6260.65	5465.79	5685.18	6325.27	5625.52	5519.04	6223.08	5887.99	5639.39	6305.74	5776.96	5643.38	6284.52	5687.1	5476.55	5944.64	5852.72	5399.01	6264.38	5978.7	5823.16		56	6280.52	6323.37	6114.96	5772.65	5985.01	5654.57	6397.96	6628.96	6009.63	5926.77	5780.96	5718.77	6062.54	6276.26	5802.07	6172.11	6097.06	5509.04	6741.69	6594.08	5646.93		56	5102.9	5270.91	5439.12
56.5	6261.84	5466.47	5682.06	6322.84	5625.42	5517.64	6223.72	5889.96	5637.12	6304.57	5777.21	5639.96	6287.36	5689.18	5475.72	5952.86	5860.65	5401.6	6263.15	5978.55	5823.87		56.5	6277.52	6318.43	6109.75	5771.45	5987.05	5639.08	6396.99	6629.68	5999.56	5919.96	5778.25	5713.56	6060.02	6279.09	5808.64	6170.72	6107.23	5510.93	6735.61	6593.34	5651.7		56.5	5108.81	5273.08	5440.91
57	6260.98	5466.31	5677.81	6318.7	5624.51	5514.89	6223.98	5890.71	5633.43	6301.71	5776.36	5635.2	6287.82	5689.26	5474.04	5957.89	5864.8	5400.45	6260.61	5976.46	5823.81		57	6271.83	6311.73	6102.63	5768.53	5987.3	5624.02	6394.15	6628.68	5987.9	5912.2	5774.32	5708.39	6056.81	6280.36	5813.72	6168.47	6115.42	5508.52	6727.66	6590.86	5655.52		57	5115.19	5275.38	5442.83
57.5	6257.76	5465.21	5672.68	6313.07	5622.72	5510.7	6223.34	5889.06	5628.89	6297.52	5774.31	5629.49	6285.87	5687.29	5471.69	5960.51	5866.49	5395.69	6257.08	5973.28	5823		57.5	6263.83	6303.39	6094.27	5764.48	5986.29	5608.62	6389.71	6625.96	5973.93	5903.8	5769.65	5703.13	6052.3	6280.43	5816.99	6165.22	6121.84	5505.63	6718.26	6586.76	5657.5		57.5	5121.9	5277.88	5444.51
58	6252.3	5463.4	5667.08	6305.63	5620.19	5505.39	6221.32	5885.31	5623.46	6291.75	5771.43	5623.24	6282.07	5683.84	5468.35	5960.32	5866.36	5389.9	6252.71	5968.76	5820.76		58	6253.73	6293.67	6084.32	5759.4	5983.61	5593.2	6384.1	6621.12	5958.27	5895.66	5764.47	5697.11	6046.16	6279.01	5818.98	6160.42	6126.29	5502.07	6706.62	6580.97	5658.38		58	5127.7	5279.62	5446.77
58.5	6244.79	5461.42	5660.29	6296.87	5616.54	5499.34	6218.08	5879.96	5617.07	6284.77	5768.44	5616.19	6274.79	5679.74	5463.72	5957.61	5864.78	5382.8	6247.21	5963.88	5816.94		58.5	6241.81	6282.95	6072.98	5753.23	5979.46	5577.47	6377.26	6614.21	5940.44	5887.08	5757.94	5690.76	6038.39	6275.97	5819.76	6153.63	6129.24	5498	6693.22	6573.31	5657.52		58.5	5133.43	5280.25	5448.79
59	6235.82	5458.96	5652.46	6287.05	5611.73	5492.75	6212.92	5873.38	5609.7	6276.3	5764.8	5608.74	6265.17	5674.45	5458.31	5953.21	5861.18	5375.5	6240.84	5958.07	5812.36		59	6228.2	6271.49	6060.35	5746.49	5974.04	5561.51	6369.81	6605.3	5921.48	5878.72	5750.67	5683.58	6029.09	6271.35	5819.3	6145.42	6130.81	5493.05	6677.96	6563.8	5655.58		59	5138.09	5280.33	5449.8
59.5	6225.78	5455.67	5644	6276.55	5606.62	5485.86	6206.06	5865.05	5601.92	6267.39	5760.74	5600.88	6253.4	5668.83	5451.99	5947.64	5856.74	5367.87	6233.56	5952.01	5806.48		59.5	6213.86	6259.7	6046.12	5738.37	5968.53	5546.42	6362.24	6594.66	5901.45	5870.22	5742.39	5675.25	6017.81	6264.97	5817.43	6135.36	6133.42	5487.61	6660.73	6553.01	5652.65		59.5	5141.5	5280.04	5449.73
60	6215.42	5452.58	5634.94	6265.32	5600.5	5479.01	6197.52	5856.51	5593.5	6257.45	5756.67	5593.08	6239.15	5662.93	5444.88	5940.83	5851.44	5359.97	6225.36	5945.02	5799.38		60	6198.73	6247.73	6030.12	5729.05	5962.44	5532.34	6354.56	6583.07	5881.23	5861.34	5733.33	5665.86	6005.24	6257.05	5814.37	6123.53	6137.38	5481.34	6640.47	6541.41	5648.43		60	5143.06	5278.5	5448.2
60.5	6204.35	5448.4	5625.07	6253.64	5594.17	5471.33	6187.67	5847.8	5584.01	6246.73	5752.26	5584.6	6223.01	5656.74	5437.71	5932.64	5845.55	5351.9	6216.23	5937.63	5791.23		60.5	6182.82	6236.18	6012.43	5718.79	5956.48	5518.93	6346.86	6571.18	5860.6	5851.66	5724.03	5655.51	5992.2	6247.64	5809.77	6110.11	6143.09	5474.44	6618.11	6528.77	5643.22		60.5	5143.98	5275.69	5444.39
61	6193.25	5443.41	5614.66	6241.53	5587.54	5462.71	6176.45	5838.8	5573.6	6235.01	5746.75	5575.72	6206.14	5649.71	5429.99	5923.33	5839.06	5343.83	6206.1	5929.32	5782.45		61	6166.62	6224.72	5992.88	5708.19	5950.88	5506.65	6338.71	6559.23	5840.2	5841.82	5714.81	5643.59	5978.91	6236.8	5803.63	6095.44	6150.27	5467.03	6594.17	6516.09	5637.22		61	5143.03	5271.58	5439.34
61.5	6181.6	5437.8	5603.55	6229.42	5580.71	5453.1	6164.77	5829.36	5562.92	6222.89	5741.12	5566.56	6188.21	5642.46	5421.82	5912.83	5832.73	5335.12	6194.88	5920.82	5772.54		61.5	6150.42	6213.79	5971.99	5696.99	5946.17	5495.58	6330.49	6548.12	5820.06	5831.06	5705.44	5630.66	5965.5	6225.15	5796.32	6079.71	6158.55	5460.15	6569.31	6503.54	5629.79		61.5	5141.06	5265.71	5432.95
62	6169.37	5431.25	5591.75	6216.7	5572.5	5442.56	6152.42	5819.65	5551.61	6210.05	5734.81	5557.12	6169.27	5634.27	5413.21	5900.74	5825.71	5326.06	6182.35	5911.4	5761.71		62	6134.25	6202.42	5957.65	5686.07	5940.83	5484.87	6321.55	6538.03	5800.15	5819.64	5696.74	5616.89	5952.21	6212.99	5787.88	6063	6163.47	5453.17	6543.91	6490.97	5620.83		62	5137.72	5257.67	5424.91
62.5	6155.58	5423.03	5579.19	6203.6	5563.51	5431.04	6139.78	5808.66	5539.9	6196.76	5727.21	5547.16	6150.14	5624.99	5404.11	5887.22	5817.6	5317.06	6168.72	5900.97	5750.6		62.5	6117.92	6191.1	5949.61	5674.79	5935.46	5474.18	6311.57	6528.71	5779.93	5807.56	5688.24	5601.75	5938.68	6199.89	5778.24	6045.44	6164.2	5446	6518.61	6477.89	5611.1		62.5	5133.62	5248.07	5415.5
63	6141.17	5413.73	5565.9	6189.83	5553.38	5419.17	6126.54	5796.07	5528.1	6183.1	5718.03	5537.44	6131.24	5614.64	5393.61	5873	5807.85	5307.76	6154.04	5889.86	5738.94		63	6101.99	6178.66	5948.27	5663.1	5929.31	5463.71	6299.86	6519.42	5759.58	5794.63	5679.53	5585.53	5924.46	6186.47	5767.72	6027.76	6160.56	5438.24	6494.11	6464.56	5599.98		63	5127.25	5237.61	5404.95
63.5	6125.26	5403.43	5552.2	6175.4	5541.95	5407.31	6112.62	5782.72	5515.98	6169.1	5707.76	5527.66	6112	5603.31	5382.51	5857.78	5796.7	5298.14	6138.73	5878.38	5726.54		63.5	6085.73	6165.55	5953.79	5650.96	5922.58	5453.1	6287.28	6510.3	5739.34	5780.59	5670.46	5568.66	5908.77	6172.65	5756.18	6009.62	6152.8	5430.04	6469.35	6450.14	5587.4		63.5	5119.93	5226.3	5392.56
64	6108.61	5391.96	5538.02	6160.3	5529.38	5395	6097.54	5768.28	5503.01	6154.83	5696.46	5517.16	6093.1	5590.8	5370.38	5841.7	5784.21	5288.3	6122.95	5865.89	5713.76		64	6069.18	6150.75	5965.91	5637.97	5914.12	5441.3	6273.19	6500.49	5718.5	5765.65	5661.02	5550.88	5891.83	6157.93	5743.48	5990.85	6141.66	5419.93	6444.59	6434.46	5573.63		64	5111.28	5214.43	5379.02
64.5	6091.38	5379.79	5523.17	6145.15	5516.39	5382.42	6081.83	5753.73	5489.78	6140.24	5684.07	5506.33	6074.81	5577.88	5357.71	5825.56	5771.24	5277.66	6107	5853.32	5700.71		64.5	6052.17	6135.4	5970.63	5624.09	5904.75	5429.01	6257.96	6489.94	5697.23	5749.75	5650.64	5532.22	5873.68	6142.95	5730.08	5972.55	6129.67	5408.74	6420.32	6417.56	5558.86		64.5	5102.21	5202.17	5364.71
65	6075.04	5367.19	5508.01	6129.46	5503.81	5369.3	6065.18	5739.42	5475.7	6125.69	5671.99	5494.53	6057.18	5565.07	5344.52	5808.58	5758.3	5266.11	6090.69	5840.86	5686.61		65	6034.91	6118.67	5968.57	5609.91	5894.06	5416.51	6241.92	6478.33	5676.13	5733.15	5639.64	5513.65	5854.52	6127.94	5716.35	5955.23	6117.32	5397.51	6396.8	6399.85	5542.96		65	5092.16	5189.72	5349.67
65.5	6058.64	5354.6	5492.53	6113.63	5490.8	5355.86	6047.67	5725.73	5461.47	6111.12	5660.4	5481.37	6039.23	5552.15	5331.21	5791.06	5745.78	5254.07	6074	5828.54	5671.95		65.5	6016.53	6101.85	5959.29	5595.22	5881.68	5403.63	6226.2	6466.31	5655.09	5716.3	5627.8	5495.72	5833.99	6112.73	5702.14	5938.9	6105.35	5385.75	6373.15	6381.64	5525.89		65.5	5082.51	5176.31	5334.15
66	6042.77	5341.21	5476.81	6097.72	5478.03	5341.77	6029.61	5712.45	5447.04	6096.54	5649.37	5466.99	6021.64	5539.24	5317.51	5773.12	5733.05	5241.48	6056.87	5815.76	5656.67		66	5998.21	6084.39	5942.6	5579.2	5866.91	5390.85	6209.94	6452.85	5633.19	5698.59	5614.95	5478.51	5813.2	6097.83	5687.59	5924.42	6093.11	5373.21	6350.73	6363.11	5507.72		66	5072.63	5162.86	5318.49
66.5	6027.43	5327.15	5460.74	6080.23	5465.43	5327.44	6011.3	5699.56	5432.6	6081.44	5637.38	5451.88	6004.05	5526.35	5303.84	5754.5	5720.36	5227.99	6038.65	5802.92	5640.57		66.5	5979.39	6066.91	5918.4	5562.45	5850.38	5379.21	6192.95	6438.27	5610.9	5680.38	5601.23	5462.39	5791.39	6083.55	5672.68	5912.23	6080.17	5360.94	6328.59	6344.68	5488.88		66.5	5062.38	5148.96	5302.33
67	6011.88	5312.5	5444.38	6060.82	5452.67	5313.2	5992.4	5685.79	5417.69	6065.85	5625.08	5435.49	5986.47	5512.89	5289.5	5734.79	5707.16	5213.9	6019.21	5789.17	5623.72		67	5960.02	6048.99	5893.66	5545	5832.11	5367.99	6175.76	6422.56	5587.84	5662.16	5586.33	5448.03	5769.13	6069.14	5657.5	5901.9	6066.7	5348.06	6306.18	6326.21	5468.67		67	5051.05	5134.91	5285.42
67.5	5995.03	5297.35	5427.7	6039.87	5438.52	5299.01	5972.88	5671.26	5402.79	6049.55	5611.15	5418.84	5968.45	5498.64	5274.16	5715.09	5692.96	5199.18	5999.31	5774.8	5606.27		67.5	5940.02	6031.07	5867.91	5526.73	5811.64	5357.16	6158.11	6405.78	5563.74	5643.75	5569.99	5435.02	5746.78	6055.05	5641.64	5893.15	6052.68	5333.69	6284.01	6307.66	5447.5		67.5	5039.54	5120.27	5268.07
68	5978.04	5281.34	5410.64	6016.94	5424.16	5284.42	5952.73	5655.95	5387.19	6032.46	5595.93	5401.79	5950.58	5483.21	5258.3	5695	5678.15	5183.34	5978.95	5759.29	5588.3		68	5920.36	6012.18	5841.74	5507.89	5790.37	5346.83	6139.52	6387.85	5538.48	5625.25	5552.74	5422.79	5725.06	6041.08	5625.04	5885.69	6037.15	5318.28	6262.55	6288.87	5425.63		68	5026.93	5105.84	5250.35
68.5	5960.25	5265.02	5393.18	5991.27	5409.03	5269.38	5931.88	5639.2	5371.16	6014.35	5579.44	5384.89	5931.8	5467.12	5241.98	5674.72	5663.3	5167.16	5958.26	5743.21	5570.29		68.5	5900.15	5993.33	5815.95	5489.85	5768.87	5336.57	6120.93	6370.18	5512.72	5607.81	5534.73	5411.08	5703.9	6026.71	5608.02	5878.37	6020.95	5301.71	6240.56	6269.99	5403.18		68.5	5013.46	5090.47	5232.43
69	5941.44	5248.51	5375.69	5965.04	5392.92	5254.03	5910.54	5621.3	5354.84	5995.01	5563.08	5368.22	5912.01	5450.3	5225.21	5653.84	5647.89	5150.89	5937.7	5726.49	5552.07		69	5879.39	5973.96	5790.66	5471.81	5746.99	5325.66	6102.23	6352.12	5486.59	5590.69	5515.72	5399.51	5684.03	6011.38	5590.68	5870.28	6004.29	5283.37	6219.15	6250.52	5380.58		69	4999.55	5074.74	5214.63
69.5	5922.66	5231.79	5357.86	5938.09	5376.1	5237.81	5888.73	5603.19	5338.08	5974.98	5546.7	5352.09	5891.29	5433.26	5208.32	5632.93	5632.33	5134.88	5917.5	5709.4	5533.37		69.5	5858.47	5954.47	5765.55	5453.35	5724.81	5314.02	6082.89	6334.07	5460.16	5573.68	5496.14	5386.93	5664.88	5995.67	5572.51	5860.49	5986.49	5263.71	6198.67	6230.75	5358.97		69.5	4985.43	5058.47	5197.11
70	5904.05	5214.86	5339.58	5910.26	5359.08	5220.78	5866.64	5584.76	5320.97	5954.22	5530.33	5335.86	5869.5	5415.7	5191.96	5611.88	5616.61	5119.16	5896.38	5691.37	5514.65		70	5837.62	5934.94	5741.19	5434.75	5703.35	5302.26	6063.09	6315.8	5433.58	5556.6	5476.38	5373.1	5645.95	5979.18	5554	5848.04	5967.71	5242.93	6178.57	6210.23	5337.96		70	4970.46	5041.87	5179.6
70.5	5884.68	5197.49	5321.06	5881.67	5341.71	5202.82	5844.17	5565.52	5303.6	5932.83	5513.94	5320.21	5846.49	5398.24	5175.63	5590.38	5600.79	5103.9	5874.78	5672.95	5495.79		70.5	5815.95	5915.98	5717.39	5416.02	5681.27	5289.9	6042.44	6297.45	5407.03	5539.36	5456.37	5358.07	5626.6	5961.93	5535.68	5832.37	5948.23	5221.36	6158.53	6188.58	5318.03		70.5	4955.47	5024.69	5161.74
71	5865.42	5179.97	5301.99	5852.87	5324.18	5184.67	5821.61	5545.61	5286.06	5910.72	5497.49	5304.6	5822.79	5380.4	5159.67	5568.66	5584.76	5088.06	5852.83	5654.02	5476.58		71	5793.22	5896.58	5693.06	5395.74	5658.93	5276.7	6019.89	6277.82	5380.95	5521.13	5436.15	5341.76	5606.26	5943.77	5516.99	5813.66	5927.33	5199.51	6139.07	6165.99	5299.69		71	4939.99	5007.46	5143.45
71.5	5845.91	5162.53	5282.35	5822.96	5306.9	5166.18	5798.55	5525.84	5267.9	5888.92	5480.08	5288.73	5798.74	5362.13	5143.91	5547.35	5568.67	5072.2	5830.66	5634.95	5457.41		71.5	5770.35	5877.3	5668.91	5375.01	5636.67	5263.49	5996.03	6257.95	5355.31	5502.93	5416.22	5324.36	5585.22	5925.54	5498.03	5792.08	5905.01	5178.03	6119.74	6142.82	5282.53		71.5	4924.2	4989.77	5124.41
72	5825.7	5144.62	5262.86	5792.39	5289.66	5147.22	5775.23	5505.86	5249.55	5866.63	5461.67	5272.37	5774.16	5343.36	5128.45	5525.72	5552.58	5055.79	5808.13	5616.23	5438.77		72	5746.89	5857.85	5645.35	5354.4	5614.28	5250.38	5970.96	6237.14	5330.52	5484.35	5396.99	5306.28	5563.47	5906.43	5479	5767.88	5881.68	5157.19	6100.18	6119.1	5265.88		72	4908.21	4971.82	5105.05
72.5	5805.47	5126.11	5243.39	5761.25	5272.75	5128.13	5752.08	5485.32	5230.54	5843.62	5443.12	5255.75	5749.4	5324.58	5113.02	5503.36	5536.86	5039	5786.01	5598.37	5420.6		72.5	5722.62	5838.4	5622.17	5333.29	5591.46	5236.61	5944.6	6215.6	5306.25	5465.96	5378.28	5288.06	5541.19	5886.59	5459.81	5741.65	5857.13	5137.48	6080.17	6095.52	5250.18		72.5	4892.2	4953.43	5085.24
73	5785.29	5107.63	5223.6	5730.61	5256.15	5109.53	5729.46	5465.22	5211.52	5819.85	5424.12	5238.39	5724.86	5305.52	5097.77	5480.75	5520.99	5021.99	5764.47	5581.12	5402.97		73	5697.74	5818.33	5599.14	5311.37	5568.67	5222.62	5917.47	6192.26	5282.97	5447.31	5359.95	5269.62	5518.85	5865.65	5439.74	5713.96	5831.91	5118.51	6059.66	6071.94	5235.19		73	4875.77	4934.44	5065.4
73.5	5764.62	5088.71	5203.79	5700.37	5239.78	5090.64	5707.25	5446.06	5191.84	5795.85	5404.8	5220.56	5700.79	5286.29	5082.03	5457.96	5504.98	5005.14	5742.78	5564.38	5385.54		73.5	5673.61	5797.98	5576.92	5290.29	5545.6	5208.65	5890.09	6167.74	5259.96	5428.62	5342.14	5251.19	5496.77	5844.36	5419.35	5685.56	5806.38	5100.34	6038.61	6048.16	5220.41		73.5	4859.33	4914.92	5045.48
74	5743.56	5068.95	5184.04	5670.32	5223.42	5071.75	5685.52	5426.6	5171.93	5770.35	5385.8	5202.54	5676.9	5267.55	5066.15	5434.75	5489.01	4988.17	5720.74	5547.44	5368.24		74	5649.56	5777.44	5554.59	5269.16	5522.31	5194.22	5862.57	6141.24	5236.97	5409.28	5324.62	5233.06	5474.54	5822.09	5398.52	5657.22	5780.66	5082.56	6016.8	6024.51	5205.41		74	4842.61	4895.31	5025.44
74.5	5720.85	5049.49	5163.92	5641.18	5207.42	5053.01	5663.99	5407.04	5151.59	5743.92	5367.29	5185.01	5652.98	5248.92	5050.14	5411.81	5472.86	4971.39	5698.55	5530.31	5350.68		74.5	5625.48	5756.89	5531.77	5247.55	5499.26	5179.75	5834.92	6113.16	5214.23	5389.67	5306.77	5215.15	5452.46	5799.84	5377.59	5629.77	5754.4	5064.97	5993.93	6000.89	5190.3		74.5	4826.04	4875.53	5004.59
75	5694.26	5030.31	5143.58	5612.89	5191.17	5034.55	5641.9	5388.12	5131.32	5716.77	5348.81	5167.94	5629.05	5230.37	5034.05	5389.4	5456.42	4954.53	5676.48	5512.83	5332.78		75	5601.55	5735.78	5507.95	5226.11	5476.55	5164.96	5807.16	6084.14	5192.17	5369.03	5288.62	5197.16	5430.71	5776.98	5356.07	5603.68	5727.56	5046.82	5970.38	5976.64	5174.73		75	4809.36	4856.02	4983.82
75.5	5664.59	5011.13	5123.08	5584.45	5174.51	5016.04	5618.98	5369.11	5110.14	5688.71	5330.74	5151.47	5604.6	5212.16	5017.35	5367.52	5439.61	4937.64	5651.85	5494.51	5313.85		75.5	5578.32	5714.41	5483.6	5204.96	5454.44	5149.98	5779.27	6055.49	5170.46	5348.02	5270.4	5179.1	5409.04	5754.55	5334.8	5578.92	5699.64	5028.56	5946.34	5952.39	5158.32		75.5	4792.54	4837.04	4962.64
76	5630.55	4992.05	5102.62	5556.74	5157.72	4998.39	5595.14	5349.7	5089.33	5658.82	5312.56	5135.36	5579.62	5194.18	5000.78	5345.55	5422.58	4920.83	5624.89	5475.82	5294.44		76	5554.53	5692.62	5458.54	5183.1	5432.78	5134.99	5751.38	6027.41	5149.24	5326.62	5251.92	5160.74	5387.4	5731.75	5313.51	5554.75	5671.19	5009.68	5921.32	5928.08	5140.84		76	4775.76	4818.01	4940.95
76.5	5595.63	4972.95	5081.74	5530.26	5140.95	4980.77	5570.44	5331.03	5068.39	5628.16	5294.36	5119.81	5554.49	5176	4983.95	5323.35	5405.55	4903.98	5595.67	5457.35	5274.57		76.5	5530.33	5670.26	5433.24	5161.21	5411.34	5119.74	5723.72	6000.45	5128.86	5305.05	5233.27	5142.02	5365.12	5708.88	5292.21	5530.55	5641.9	4990.54	5895.78	5903.09	5122.53		76.5	4759.11	4799.08	4919.33
77	5560.95	4952.74	5060.54	5503.68	5123.96	4963.8	5545.02	5312.5	5047.7	5596.32	5276.26	5104.07	5529.34	5157.82	4966.9	5301.2	5388.19	4886.86	5563.96	5438.59	5254.3		77	5506.23	5647.19	5408.12	5139.58	5389.71	5103.8	5696.3	5974.91	5108.81	5282.99	5214.54	5122.89	5342.56	5685.12	5270.44	5506.12	5612.45	4970.95	5870.31	5877.3	5103.52		77	4741.79	4779.79	4898.18
77.5	5529.77	4931.4	5038.88	5476.79	5107.43	4947.05	5520.37	5294.26	5027.19	5563.5	5258.39	5088.22	5504.24	5139.53	4949.59	5279.04	5371	4869.58	5529.39	5420.09	5233.45		77.5	5482.21	5623.62	5383.44	5117.99	5367.67	5087.83	5669.39	5950.2	5088.82	5261.14	5195.91	5103.28	5319.55	5661.33	5248.79	5480.75	5583.57	4951.95	5844.48	5851.24	5083.11		77.5	4724.53	4760.11	4876.72
78	5502.59	4909.33	5017.37	5450.25	5091.49	4930.77	5496.72	5276.52	5007.6	5530	5240.65	5072.27	5479.74	5121.18	4932.78	5256.86	5354.54	4851.93	5495.98	5402.54	5213.13		78	5458.71	5600.11	5359.46	5096.41	5345.28	5071.58	5643.09	5925.59	5068.53	5238.99	5177.19	5083.56	5295.98	5636.65	5226.69	5454.57	5555.79	4933.51	5818.41	5824.66	5061.87		78	4707.31	4739.64	4855.47
78.5	5482.45	4887.07	4995.59	5423.08	5075.77	4913.83	5474.68	5259.27	4988	5497.96	5223.72	5056.62	5455.84	5103.04	4916.57	5235.23	5338.59	4834.12	5464.65	5385.49	5193.14		78.5	5434.41	5577.1	5336.43	5075.25	5323.06	5055.36	5617.43	5900.96	5048.56	5216.92	5158.52	5063.75	5271.99	5612.06	5204.23	5428.81	5528.96	4916.26	5793.21	5798.01	5040.44		78.5	4690.04	4719.64	4834.65
79	5462.89	4864.64	4973.78	5394.73	5060.09	4896.9	5454.09	5241.76	4969.3	5468.05	5207.23	5040.77	5431.8	5084.7	4900.83	5214.73	5322.7	4815.96	5435.98	5367.78	5173.32		79	5408.46	5554.74	5313.92	5054.28	5300.84	5039.11	5591.69	5876.13	5028.64	5194.62	5140.08	5043.37	5248.67	5588.11	5181.59	5404	5503.19	4899.55	5768.03	5771.32	5019.61		79	4672.46	4699.39	4814.17
79.5	5444.97	4842.58	4952.38	5365.94	5044.41	4879.84	5434.6	5224.27	4951.18	5441.23	5190.51	5024.84	5408.55	5066.31	4885.76	5194.65	5307.01	4798.21	5410.27	5348.98	5154.28		79.5	5380.35	5532.99	5292.17	5033.59	5278.9	5023.16	5565.96	5850.48	5009.02	5172.37	5122.12	5022.49	5225.76	5564.79	5158.88	5379.83	5478.37	4884.13	5742.78	5744.41	4999.51		79.5	4655.14	4679.62	4794.06
80	5425.04	4821.96	4931.51	5336.91	5028.3	4862.86	5414.39	5206.38	4933.48	5414.89	5173.46	5008.52	5385.82	5047.84	4871.01	5174.86	5291.13	4780.76	5387.72	5328.05	5135.74		80	5350.72	5511.83	5271.43	5013.24	5257.15	5007.3	5540.33	5824.29	4989.73	5150.38	5104.55	5001.78	5203.55	5542.05	5136.23	5357.4	5453.69	4869.21	5717.59	5717.26	4981.41		80	4637.37	4660.14	4774.05
80.5	5399.82	4802.5	4910.54	5306.53	5011.62	4845.91	5392.53	5188.41	4915.96	5389.68	5155.93	4991.76	5363.08	5029.25	4856.38	5155.19	5274.93	4763.94	5366.88	5304.65	5117.14		80.5	5318.36	5490.47	5250.6	4993.78	5235.22	4991.65	5514.7	5797.77	4971.29	5128.88	5087.57	4980.23	5182.71	5520.4	5113.61	5336.71	5428.73	4854.09	5691.93	5689.62	4964.85		80.5	4619.45	4641.64	4753.96
81	5365.86	4784.26	4890.08	5275.52	4994.74	4829.58	5368.17	5170.61	4898.47	5364.6	5137.56	4974.15	5340.35	5010.44	4841.11	5135.15	5258.37	4747.6	5346.9	5279.53	5098.52		81	5287.93	5468.81	5229.69	4974.37	5212.67	4975.3	5489.22	5770.99	4953.09	5107.53	5071.28	4958.21	5162.99	5499.17	5091.14	5317	5403.29	4838.68	5665.13	5660.98	4949.92		81	4601.61	4622.82	4733.5
81.5	5326.9	4768.43	4870.27	5244.27	4978.02	4814.28	5341.78	5153.34	4880.83	5338.43	5118.55	4955.91	5318.57	4991.93	4825.82	5114.94	5241.86	4732.29	5327.8	5254.49	5080.11		81.5	5261.92	5446.59	5208.87	4955.08	5190.32	4959.39	5464.54	5744.32	4935.69	5086.79	5055.22	4936.24	5144.54	5477.86	5068.63	5297.9	5377.88	4823.26	5638.32	5632	4936.01		81.5	4584.69	4604.28	4712.19
82	5283.46	4755.42	4850.8	5213.05	4961.63	4799.52	5313.78	5136.82	4862.81	5310.62	5099.45	4937.07	5296.54	4973.56	4809.8	5094.89	5225.67	4717.55	5309.14	5231.48	5061.47		82	5241.4	5423.5	5187.4	4936.44	5167.96	4943.49	5440.8	5718.33	4918.61	5066.29	5039.61	4914.92	5127.33	5456.91	5046.46	5279.65	5352.19	4807.25	5611.52	5603.53	4922.65		82	4568.42	4585.98	4690
82.5	5239.99	4743.81	4831.8	5182.39	4945.95	4785.53	5284.23	5121.26	4845.08	5286.15	5080.15	4918.03	5274.18	4955.01	4793.88	5075.04	5209.4	4703.22	5291	5211.55	5043.42		82.5	5226.1	5399.92	5165.06	4918.28	5145.73	4927.52	5417.72	5693.02	4902.28	5045.58	5024.43	4893.32	5111.42	5436.29	5024.24	5261.26	5327.01	4791.05	5585.09	5575.37	4909.77		82.5	4553.73	4568.06	4668.07
83	5200.49	4733.65	4814.1	5153.53	4931.15	4772.15	5254.12	5106.42	4827.45	5264.04	5061.25	4898.56	5252.39	4936.3	4778.09	5055.85	5192.88	4689.15	5272.66	5195.21	5026.3		83	5215.76	5376.46	5142.78	4900.3	5124.03	4911.75	5395.52	5669.29	4886.44	5024.98	5009.7	4872.56	5096.75	5415.92	5002.23	5242.52	5302.37	4775.63	5560.06	5548.72	4897.45		83	4540.89	4549.96	4646.54
83.5	5166.94	4724.19	4797.26	5126	4916.92	4759.06	5222.32	5092.45	4810.5	5243.06	5043.1	4879.17	5230.81	4917.71	4762.87	5037.77	5176.69	4675.3	5254.74	5181.78	5010.32		83.5	5205.61	5352.78	5120.39	4883.18	5103.36	4896.58	5373.92	5646.52	4871.54	5004.91	4994.84	4852.72	5083.46	5395.97	4980.65	5223	5278.07	4760.17	5537.05	5524.07	4884.88		83.5	4529.62	4532.27	4626.1
84	5136.43	4713.63	4780.72	5100.29	4903.2	4745.7	5187.78	5078.16	4793.74	5222.37	5025.8	4860.47	5209.46	4899.22	4747.57	5019.67	5160.26	4661.04	5236.21	5170.34	4995		84	5192.81	5329.09	5098.38	4866.95	5082.73	4880.92	5352.91	5624.62	4857.5	4985.41	4980.72	4833.38	5070.59	5376.04	4959.39	5202.64	5253.79	4745.49	5516.16	5501.13	4872.14		84	4519.32	4514.75	4607.16
84.5	5108.56	4701.1	4764.6	5075.61	4889.26	4732.21	5150.25	5063.49	4777.64	5200.58	5008.98	4843.6	5188.72	4881.37	4732.28	5001.52	5144.12	4646.28	5218.04	5159.1	4979.91		84.5	5176.75	5306.21	5076.82	4850.15	5062.8	4865.24	5332.19	5603.25	4844.87	4967.15	4966.79	4814.03	5058.23	5356.66	4938.01	5181.45	5230.04	4731.49	5497.86	5479.36	4859.7		84.5	4510.71	4496.93	4590.09
85	5080.11	4686.52	4748.55	5051.13	4874.46	4717.93	5111.72	5047.44	4761.91	5175.5	4992.95	4828.57	5169.1	4864.42	4716.78	4983.62	5128.62	4631.86	5199.94	5147.97	4964.68		85	5156.51	5284.06	5055.75	4833.13	5044.05	4849.54	5311.81	5582.64	4833.49	4950.39	4952.98	4795.09	5045.53	5337.06	4916.54	5160.11	5205.98	4717.78	5482.6	5459.15	4846.78		85	4503.12	4478.81	4573.77
85.5	5045.94	4669.02	4732.19	5025.97	4858.78	4703.28	5072.18	5029.78	4746.67	5147.45	4977.01	4815.94	5150.08	4848.25	4700.58	4965.64	5114.02	4617.77	5182.64	5136.63	4949.13		85.5	5133.39	5262.37	5034.8	4815.61	5026.49	4833.42	5291.45	5562.09	4823.26	4934.24	4938.83	4776.43	5031.37	5316.94	4894.99	5138.77	5182.28	4703.42	5469.92	5438.92	4833.13		85.5	4496.13	4461.05	4558.18
86	5008.47	4648.8	4715.54	4999.28	4842.51	4688.65	5034.26	5011.02	4731.87	5117.54	4960.69	4805.64	5131.88	4832.27	4683.74	4947.4	5099.46	4604.11	5165.7	5125.66	4932.45		86	5110.5	5241.79	5013.92	4797.96	5008.86	4816.77	5271.23	5541.84	4813.86	4918.5	4925.14	4757.57	5016.25	5296.41	4873.01	5118.04	5159.3	4689.26	5459.95	5418.51	4819.34		86	4490.01	4443.52	4542.86
86.5	4972.35	4627.27	4700.16	4969.69	4825.77	4675.16	4999.15	4993.7	4717.36	5087.49	4943.86	4795.28	5113.56	4816.8	4666.18	4929.72	5085.57	4590.78	5149.53	5115.14	4916		86.5	5090.13	5222.52	4993.07	4779.96	4991.8	4799.47	5251.04	5521.49	4804.43	4902.64	4910.93	4738.82	5000.8	5276.06	4850.94	5098.17	5137.28	4674.17	5452.05	5398.46	4804.64		86.5	4484.66	4426.98	4527.38
87	4934.99	4606.06	4684.41	4937.94	4809.7	4661.34	4967.05	4977.98	4703.16	5060	4927.25	4785.97	5095.14	4801.56	4648.56	4912.28	5071.23	4578.19	5133.19	5105.56	4899.33		87	5072.95	5203.76	4972.66	4762.43	4973.87	4781.23	5231.25	5501.16	4794.42	4885.9	4896.46	4720.73	4984.42	5254.85	4829.12	5078.9	5115.98	4658.56	5445.21	5379.01	4788.85		87	4479.13	4410.75	4511.13
87.5	4896.53	4586.11	4671.82	4904.41	4794.23	4651.05	4935.74	4965.1	4688.63	5034.73	4911.42	4773.07	5075.93	4786.21	4629.84	4894.29	5056.83	4564.99	5116.07	5095.94	4883.87		87.5	5059.24	5186.31	4952.08	4744.09	4953.78	4762.07	5211.1	5479.32	4782.63	4868.32	4880.56	4703.46	4967.29	5233.22	4806.63	5058.2	5095.64	4642.23	5436.7	5358.49	4771.88		87.5	4473.05	4396.74	4494.27
88	4863.43	4568.82		4869.65	4779.22		4905.86	4955.61		5011.75	4897.6		5055.55	4771.37		4876.31	5041.97		5098.14	5087.05			88	5048.33	5165.13	4931.61	4725.2	4931.25	4741.81	5190.19	5455.66	4769.29	4850.77	4863.4	4687.16	4950.9	5211.81	4783.49	5035.86	5075.35	4625.45	5426.41	5337.93	4754.04		88	4466.65		4476.29
88.5	4830.95	4555.33		4835.44	4764.32		4876.19	4947.99		4991.35	4886.39		5033.79	4757.44		4858.13	5027.19		5079.16	5078.04			88.5	5040.02	5141.62	4910.88	4704.51	4906.89	4720.87	5168.29	5430.48	4753.79	4832.53	4844.45	4672.61	4934.43	5189.95	4759.44	5010.89	5054.87	4608.27	5411.91	5316.91	4735.3		88.5	4459.15		4456.86
89	4799.16	4543.7		4801.99	4747.93		4847.33	4940.56		4971.1	4879.72		5011.4	4743.67		4840.67	5012.29		5059.57	5069.49			89	5031.19	5101.99	4889.47	4682.16	4881.86	4699.52	5143.54	5402.98	4737.1	4814.9	4822.53	4660.31	4918.01	5168.9	4734.13	4982.23	5033.07	4589.6	5392.98	5293.8	4715.79		89	4451.35		4435.75
89.5	4768.87	4533.56		4768.86	4731.44		4817.95	4934		4951.44	4874.1		4988.25	4730.2		4822.82	4997.56		5039.46	5060.91			89.5	5022.73	5062.75	4867.68	4658.83	4855.46	4677.86	5118.12	5374.34	4719.43	4797.47	4799.77	4648.43	4901.85	5147.68	4707.97	4952.05	5011.05	4570.89	5372.09	5270.05	4696.01		89.5	4443.12		4414.16
90	4741.13	4523.4		4736.95	4710.84		4791.79	4925.32		4928.59	4875.78		4964.9	4716.79		4807.93	4983.22		5019.66	5053.67			90	5011.75	4987.9	4844.75	4633.43	4831.88	4656.17	5087.29	5343.07	4701.43	4781.41	4772.37	4640.16	4886.4	5129.21	4680.49	4916.93	4986.28	4548.92	5345.37	5243.07	4675.33		90	4435.57		4389.97
[truncated: 40 more columns]
